# Supplementary material for: Tailoring d-band center of high-valent metal-oxo species for pollutant removal via complete polymerization
Source: Nat Commun. 2024 Mar 14;15:2327. doi: 10.1038/s41467-024-46739-1 (PMC10940690; doi:10.1038/s41467-024-46739-1)
Supplement: Supplementary file 3 — Source Data [file 41467_2024_46739_MOESM3_ESM.xlsx]

## Sheet: Fig.1
Fig.1c	nm	e-		Fig.1f	Photon energy (eV)	Co-SA/PN-g-C3N4	Co foil	CoO	Co3O4	CoPc		Fig.1g	R (Å)	Co-SA/PN-g-C3N4	Co foil	CoO	Co3O4	CoPc		Fig.1h	Co-SA/PN-g-C3N4
	0	-16.0456			7512.84	0.01411	0.00215	0.00364	0.00863	0.01805			0	0.03699	0.05778	0.1358	0.02796	0.19513			0	0	0	0	0	0	0	0	0	0	0	0	0	0	0	0	0	0	0	0	0	0	0	0	0	0	0	0	0
	0.02067	-16.4007			7516.76	0.01333	0.000667466	0.00348	0.00808	0.01716			0.03068	0.03736	0.05517	0.13515	0.02827	0.19015			0.10778	0.10801	0.10824	0.10847	0.1087	0.10893	0.10916	0.10939	0.10961	0.10983	0.11006	0.11028	0.1105	0.11072	0.11093	0.11115	0.11136	0.11158	0.11179	0.112	0.11221	0.11241	0.11262	0.11282	0.11303	0.11323	0.11343	0.11363	0.11383
	0.04135	-16.26			7520.64	0.01266	0.00123	0.0033	0.00754	0.01628			0.06136	0.03842	0.04759	0.13343	0.02861	0.17631			0.09082	0.09164	0.09247	0.0933	0.09414	0.09497	0.0958	0.09664	0.09747	0.09831	0.09915	0.09998	0.10082	0.10166	0.1025	0.10334	0.10417	0.10501	0.10585	0.10669	0.10752	0.10836	0.1092	0.11003	0.11086	0.1117	0.11253	0.11336	0.11419
	0.06202	-16.0594			7524.63	0.01184	0.0014	0.00314	0.00698	0.01538			0.09204	0.04007	0.03581	0.13127	0.02771	0.15709			0.05724	0.05831	0.05939	0.06049	0.06159	0.06272	0.06385	0.06499	0.06615	0.06732	0.06851	0.0697	0.07091	0.07213	0.07337	0.07461	0.07587	0.07713	0.07841	0.0797	0.081	0.08232	0.08364	0.08497	0.08632	0.08767	0.08904	0.09041	0.0918
	0.0827	-16.2812			7528.73	0.01153	0.00128	0.00297	0.00641	0.01445			0.12272	0.04214	0.02138	0.12957	0.0245	0.13891			0.01665	0.01745	0.01827	0.01912	0.01998	0.02088	0.02179	0.02274	0.02371	0.0247	0.02572	0.02677	0.02784	0.02894	0.03006	0.03122	0.0324	0.03361	0.03485	0.03611	0.03741	0.03873	0.04008	0.04146	0.04287	0.04431	0.04578	0.04728	0.0488
	0.10337	-16.3469			7532.87	0.01059	0.00117	0.00285	0.00583	0.01351			0.1534	0.04444	0.01001	0.1292	0.01895	0.1306			0.01383	0.01397	0.01411	0.01427	0.01443	0.01461	0.01479	0.01499	0.01521	0.01545	0.0157	0.01597	0.01626	0.01658	0.01691	0.01728	0.01767	0.0181	0.01855	0.01904	0.01956	0.02012	0.02072	0.02136	0.02204	0.02276	0.02353	0.02434	0.0252
	0.12405	-16.3561			7536.84	0.00961	0.000972639	0.0026	0.00527	0.01261			0.18408	0.04678	0.01916	0.13073	0.014	0.13823			0.03321	0.03331	0.0334	0.03347	0.03352	0.03357	0.0336	0.03362	0.03363	0.03362	0.03361	0.0336	0.03357	0.03355	0.03352	0.03348	0.03346	0.03343	0.03341	0.0334	0.0334	0.03342	0.03345	0.03351	0.03359	0.0337	0.03385	0.03403	0.03425
	0.14472	-16.2004			7540.77	0.00787	0.000905567	0.0024	0.00507	0.01172			0.21476	0.04902	0.03456	0.13412	0.01808	0.15876			0.08904	0.09017	0.09125	0.09229	0.09328	0.09422	0.09511	0.09595	0.09674	0.09747	0.09814	0.09876	0.09932	0.09982	0.10026	0.10064	0.10096	0.10121	0.1014	0.10153	0.1016	0.1016	0.10153	0.1014	0.10121	0.10095	0.10062	0.10023	0.09977
	0.1654	-16.313			7544.46	0.0067	0.00078332	0.00217	0.00471	0.01088			0.24544	0.05109	0.04811	0.13875	0.03051	0.18362			0.18798	0.19224	0.19644	0.20057	0.20462	0.20859	0.21246	0.21624	0.21991	0.22347	0.22691	0.23022	0.23339	0.23643	0.23931	0.24205	0.24462	0.24703	0.24927	0.25133	0.25322	0.25492	0.25643	0.25775	0.25888	0.25981	0.26055	0.26108	0.26141
	0.18607	-16.2729			7548.58	0.00494	0.000646269	0.00199	0.0043	0.00995			0.27612	0.05304	0.05782	0.14362	0.04509	0.2052			0.31897	0.32946	0.33997	0.35048	0.36097	0.37143	0.38184	0.39217	0.40241	0.41254	0.42253	0.43237	0.44204	0.45152	0.46079	0.46983	0.47863	0.48716	0.49542	0.50337	0.51102	0.51834	0.52532	0.53195	0.53821	0.5441	0.54961	0.55472	0.55944
	0.20674	-16.0841			7552.69	0.00465	0.000505847	0.00175	0.00408	0.00902			0.3068	0.05506	0.06251	0.14772	0.05865	0.2185			0.44945	0.46863	0.48806	0.50772	0.52756	0.54756	0.56767	0.58786	0.60809	0.62831	0.64848	0.66855	0.68849	0.70825	0.72777	0.74702	0.76595	0.78451	0.80266	0.82034	0.83753	0.85417	0.87022	0.88564	0.90039	0.91443	0.92773	0.94026	0.95197
	0.22742	-15.9964			7556.82	0.0031	0.000507086	0.00149	0.00366	0.00808			0.33748	0.05748	0.06151	0.15023	0.06898	0.22085			0.5483	0.57698	0.60635	0.63636	0.66695	0.69808	0.72969	0.76172	0.79411	0.82679	0.85968	0.89272	0.92582	0.95891	0.9919	1.0247	1.05723	1.0894	1.12112	1.1523	1.18285	1.21268	1.24169	1.2698	1.29692	1.32296	1.34784	1.37147	1.39378
	0.24809	-15.9393			7560.85	0.0028	0.000432488	0.00125	0.0033	0.00717			0.36816	0.0607	0.05466	0.15078	0.07434	0.2118			0.59694	0.63378	0.67185	0.7111	0.75147	0.79292	0.83537	0.87876	0.92301	0.96802	1.0137	1.05996	1.10668	1.15375	1.20106	1.24848	1.29587	1.34312	1.39007	1.4366	1.48255	1.52779	1.57217	1.61554	1.65776	1.69869	1.73818	1.77609	1.81229
	0.26877	-15.8047			7564.75	0.00181	0.000320453	0.00106	0.00299	0.00628			0.39884	0.06509	0.04235	0.14957	0.07354	0.19348			0.59484	0.63687	0.68065	0.72616	0.77334	0.82215	0.87252	0.92437	0.97762	1.03218	1.08793	1.14476	1.20254	1.26114	1.3204	1.38018	1.44032	1.50064	1.56097	1.62113	1.68093	1.74019	1.79871	1.8563	1.91276	1.96791	2.02155	2.07349	2.12355
	0.28944	-15.4321			7568.6	0.00138	0.00024844	0.00099448	0.0028	0.00541			0.42951	0.0708	0.02573	0.14739	0.06613	0.17165			0.55429	0.59816	0.6442	0.69238	0.74268	0.79504	0.84941	0.90572	0.96389	1.0238	1.08535	1.14842	1.21285	1.2785	1.3452	1.41277	1.48103	1.54977	1.6188	1.6879	1.75685	1.82543	1.89341	1.96058	2.02669	2.09153	2.15487	2.21649	2.27619
	0.31012	-15.3886			7572.67	0.00151	0.000200483	0.00128	0.00242	0.00449			0.46019	0.07774	0.01024	0.14573	0.05288	0.1571			0.49119	0.5341	0.57942	0.62716	0.67729	0.72977	0.78457	0.8416	0.90078	0.96201	1.02517	1.09011	1.15669	1.22473	1.29404	1.36443	1.43567	1.50755	1.57983	1.65227	1.72463	1.79664	1.86807	1.93865	2.00814	2.07629	2.14287	2.20764	2.27038
	0.33079	-15.8146			7576.71	0.00114	0.00016184	0.000880258	0.0021	0.00357			0.49087	0.08556	0.02268	0.14652	0.03735	0.16289			0.41888	0.45886	0.50138	0.54645	0.59405	0.64416	0.69675	0.75173	0.80903	0.86854	0.93013	0.99363	1.05889	1.1257	1.19385	1.26312	1.33325	1.404	1.47508	1.54623	1.61716	1.68759	1.75723	1.82581	1.89306	1.95872	2.02254	2.08428	2.14373
	0.35146	-15.7712			7580.79	0.000620777	0.000122314	0.000672232	0.00176	0.00264			0.52155	0.09375	0.04501	0.1517	0.03202	0.19262			0.3463	0.3822	0.42064	0.46166	0.50527	0.55146	0.60019	0.65141	0.70503	0.76093	0.81898	0.879	0.94081	1.00418	1.06888	1.13463	1.20115	1.26813	1.33528	1.40225	1.46874	1.53441	1.59893	1.66201	1.72334	1.78264	1.83965	1.89414	1.94591
	0.37214	-15.8094			7584.79	0.000322237	2.90294e-05	0.000543372	0.00156	0.00174			0.55223	0.10173	0.0667	0.16257	0.04902	0.23743			0.27866	0.30986	0.34355	0.37979	0.41861	0.46004	0.50404	0.55057	0.59957	0.65091	0.70445	0.76001	0.81739	0.87632	0.93654	0.99773	1.05957	1.12169	1.18374	1.24533	1.30608	1.36561	1.42356	1.47956	1.53329	1.58445	1.63276	1.678	1.71997
	0.39281	-16.2117			7588.77	0.000261869	-2.07313e-06	0.000368051	0.00128	0.000834766			0.58291	0.10898	0.08544	0.17933	0.07656	0.28643			0.21858	0.24484	0.27348	0.3046	0.33828	0.37455	0.41343	0.4549	0.49891	0.54536	0.5941	0.64496	0.6977	0.75204	0.80767	0.86424	0.92135	0.97858	1.03551	1.09168	1.14664	1.19995	1.25117	1.2999	1.34578	1.38848	1.42771	1.46328	1.495
	0.41349	-16.2045			7592.59	-5.97226e-05	-4.68564e-05	0.000221451	0.000993482	0.000432001			0.61359	0.11515	0.09968	0.20132	0.10619	0.3317			0.16716	0.18845	0.21198	0.23788	0.26628	0.29727	0.33091	0.36723	0.40622	0.4478	0.49184	0.53817	0.58654	0.63666	0.68816	0.74063	0.79362	0.84663	0.89914	0.9506	1.00048	1.04825	1.09339	1.13543	1.17397	1.20865	1.2392	1.26543	1.28724
	0.43416	-16.1613			7596.64	0.000400126	-0.000193303	8.9848e-05	0.000709233	0.000437987			0.64427	0.12017	0.10834	0.22747	0.13502	0.36815			0.12469	0.14114	0.15961	0.18031	0.20343	0.22913	0.25754	0.28877	0.32283	0.35972	0.39934	0.44152	0.48601	0.5325	0.58059	0.62981	0.67961	0.72942	0.7786	0.8265	0.87245	0.91582	0.95597	0.99236	1.0245	1.05199	1.07456	1.09205	1.10445
	0.45484	-16.0007			7600.68	-4.5416e-05	-0.000267251	-3.73076e-05	0.000488467	0.000420739			0.67495	0.12435	0.11095	0.25672	0.16245	0.393			0.09107	0.1029	0.11647	0.13206	0.14995	0.1704	0.19364	0.21985	0.24915	0.28158	0.31708	0.35552	0.39666	0.44017	0.4856	0.53243	0.58005	0.62776	0.67482	0.72044	0.76382	0.80417	0.84072	0.8728	0.89979	0.92124	0.93681	0.94637	0.94994
	0.47551	-16.3307			7604.76	0.000219404	-0.000319546	-0.000124631	0.000202505	0.000214443			0.70563	0.1285	0.10771	0.2882	0.18968	0.40579			0.066	0.07358	0.08247	0.09307	0.10579	0.12103	0.13916	0.16047	0.18518	0.21339	0.2451	0.28019	0.31844	0.3595	0.40289	0.44805	0.4943	0.54084	0.58683	0.63135	0.67345	0.71218	0.74662	0.77592	0.79932	0.81623	0.82621	0.82905	0.82479
	0.49619	-16.2255			7608.84	-7.98929e-05	-0.000328937	-0.000201496	3.50178e-05	0.00015596			0.73631	0.13388	0.0997	0.32124	0.21941	0.40858			0.04902	0.05294	0.05754	0.06331	0.07086	0.08085	0.09388	0.11042	0.13077	0.15507	0.18335	0.21547	0.2512	0.29019	0.33194	0.37586	0.42121	0.46716	0.51277	0.55701	0.59882	0.6371	0.67078	0.69883	0.72033	0.73449	0.74074	0.7387	0.72832
	0.51686	-16.0045			7612.71	-0.000973191	-0.000332869	-0.000179882	-0.00021766	-5.60937e-06			0.76699	0.14202	0.08897	0.35523	0.25497	0.40618			0.03914	0.0405	0.04166	0.04302	0.04537	0.0498	0.05749	0.06929	0.0856	0.10648	0.1318	0.16138	0.19491	0.23205	0.27229	0.31506	0.35961	0.40508	0.45052	0.49483	0.53687	0.57545	0.60936	0.63742	0.65857	0.67183	0.67644	0.67186	0.65781
	0.53753	-16.3404			7616.64	-0.000681833	-0.000314074	-0.0004238	-0.000441576	-0.000127672			0.79767	0.15427	0.07871	0.38953	0.29885	0.40588			0.03442	0.03475	0.03411	0.03252	0.03035	0.02872	0.02994	0.03654	0.04927	0.06751	0.09059	0.11807	0.14964	0.18493	0.22354	0.26491	0.30837	0.35309	0.39811	0.44236	0.48467	0.52378	0.55842	0.58732	0.60927	0.62317	0.6281	0.62333	0.60841
	0.55821	-15.955			7620.62	-0.000873574	-0.000366145	-0.000707299	-0.000584981	-0.000236015			0.82835	0.17134	0.07274	0.42341	0.35151	0.41584			0.03241	0.0329	0.03224	0.03013	0.02633	0.02073	0.01402	0.0116	0.0215	0.0386	0.06022	0.08587	0.11538	0.14856	0.18511	0.22457	0.26636	0.30974	0.35379	0.3975	0.4397	0.47915	0.51455	0.54458	0.56797	0.58354	0.59024	0.58722	0.5739
	0.57888	-16.068			7624.64	-0.000477196	-0.000499748	-0.000817931	-0.000857612	-0.000222753			0.85903	0.19306	0.07327	0.45599	0.41113	0.44176			0.03122	0.03238	0.03256	0.03144	0.02873	0.02408	0.01726	0.00856	0.00815	0.02278	0.042	0.06503	0.0918	0.1222	0.15601	0.19288	0.2323	0.27362	0.316	0.35849	0.39998	0.43929	0.47512	0.50617	0.53114	0.54882	0.55809	0.55806	0.54805
	0.59956	-15.9541			7628.8	-0.000475815	-0.000622488	-0.000876699	-0.001	-0.000214133			0.88971	0.2185	0.07866	0.4863	0.47418	0.48403			0.02996	0.03181	0.03293	0.03308	0.03202	0.02958	0.02579	0.02135	0.01901	0.02375	0.03643	0.05478	0.0776	0.10436	0.13473	0.16835	0.20474	0.24331	0.28332	0.3239	0.36402	0.40256	0.43831	0.46998	0.49631	0.51608	0.52817	0.53164	0.52579
	0.62023	-15.6625			7632.83	-0.000935686	-0.000281346	-0.000887717	-0.00114	-0.000249485			0.92039	0.24628	0.08473	0.51339	0.53624	0.53784			0.02835	0.03073	0.03262	0.03383	0.03417	0.03355	0.03203	0.03009	0.02903	0.03119	0.03871	0.05196	0.07024	0.09287	0.11935	0.14927	0.18216	0.21748	0.25456	0.29263	0.33076	0.36793	0.40301	0.43479	0.46205	0.48359	0.49831	0.50526	0.50374
	0.64091	-15.4287			7636.78	-0.00151	-0.000323639	-0.000896096	-0.00136	-0.000409001			0.95107	0.27486	0.08757	0.53649	0.59284	0.59589			0.0264	0.02912	0.03155	0.03353	0.0349	0.0356	0.03566	0.03539	0.03554	0.03744	0.04269	0.05236	0.06668	0.08533	0.10792	0.13402	0.16319	0.19496	0.22875	0.26386	0.29952	0.33479	0.36866	0.40002	0.4277	0.45056	0.46751	0.4776	0.48012
	0.66158	-15.7302			7640.73	-0.00155	-0.000240838	-0.000896084	-0.0013	-0.000499017			0.98175	0.30274	0.0846	0.55518	0.64026	0.65091			0.02422	0.02712	0.02988	0.03235	0.03444	0.03605	0.0372	0.03808	0.03918	0.04132	0.04564	0.05317	0.06453	0.07981	0.09883	0.12126	0.14675	0.17489	0.20518	0.23707	0.2699	0.30287	0.33508	0.36555	0.39318	0.41688	0.43558	0.44832	0.45437
	0.68226	-15.7674			7644.63	-0.00144	-0.000132998	-0.000870581	-0.0016	-0.000532485			1.01243	0.32858	0.07472	0.56963	0.67631	0.69713			0.02193	0.02487	0.02778	0.03056	0.03309	0.0353	0.03719	0.03887	0.04065	0.0431	0.04701	0.05326	0.06251	0.07509	0.09101	0.1101	0.13209	0.15665	0.18342	0.21195	0.24173	0.27211	0.30234	0.33154	0.35873	0.38284	0.40282	0.41772	0.42673
	0.70293	-15.7757			7648.7	-0.0014	-0.00014405	-0.000884825	-0.00166	-0.000399641			1.04311	0.35138	0.05866	0.58071	0.70103	0.73101			0.01963	0.02251	0.02545	0.02836	0.03114	0.03373	0.0361	0.03831	0.04057	0.04326	0.04697	0.05238	0.06011	0.07056	0.08388	0.1	0.11876	0.13992	0.16323	0.18837	0.21499	0.2426	0.27062	0.29829	0.32472	0.34891	0.3698	0.38639	0.39783
	0.7236	-15.9997			7652.7	-0.00115	-0.000110456	-0.000785341	-0.00176	-0.000511844			1.07379	0.37056	0.04101	0.59005	0.71748	0.75171			0.0174	0.02015	0.02302	0.02594	0.02883	0.03163	0.0343	0.03686	0.03943	0.0423	0.04587	0.05069	0.05728	0.06605	0.07719	0.09072	0.10656	0.12454	0.14452	0.16633	0.18975	0.21451	0.24017	0.26613	0.29161	0.31563	0.33714	0.35507	0.36849
	0.74428	-16.2164			7656.81	-0.00084875	1.91653e-05	-0.000982607	-0.00173	-0.000398919			1.10447	0.38603	0.03774	0.59994	0.73205	0.76151			0.0153	0.01786	0.02059	0.02343	0.02633	0.02922	0.03205	0.03482	0.0376	0.04057	0.04404	0.04842	0.05413	0.06155	0.07088	0.08219	0.09541	0.11048	0.12731	0.14587	0.16613	0.18799	0.21122	0.23537	0.25977	0.28347	0.3054	0.32441	0.33946
	0.76495	-16.1456			7660.86	-0.000530467	7.86716e-05	-0.000824897	-0.00178	-0.000389788			1.13515	0.39836	0.05925	0.61298	0.75385	0.76592			0.01335	0.01569	0.01823	0.02094	0.02376	0.02665	0.02955	0.03244	0.03534	0.03838	0.04176	0.04579	0.05082	0.05716	0.065	0.0744	0.08533	0.09775	0.11164	0.1271	0.14426	0.16322	0.18399	0.20628	0.22953	0.25285	0.27508	0.29499	0.31141
	0.78563	-16.1485			7664.7	-0.00047996	0.000169699	-0.000561285	-0.00176	-0.000180018			1.16583	0.40873	0.08993	0.63153	0.79261	0.77333			0.01158	0.01368	0.016	0.01853	0.02122	0.02405	0.02695	0.02988	0.03285	0.03591	0.03922	0.04298	0.04749	0.05297	0.05959	0.06739	0.07633	0.08639	0.09759	0.1101	0.12424	0.14034	0.15864	0.17906	0.20115	0.22404	0.24651	0.26722	0.28481
	0.8063	-16.2602			7668.6	-7.62486e-05	0.000281292	-0.000483678	-0.00167	-0.000141245			1.19651	0.4189	0.11984	0.65709	0.85497	0.79335			0.01	0.01185	0.01393	0.01624	0.01878	0.02149	0.02434	0.02727	0.03026	0.03333	0.03656	0.04012	0.04421	0.04902	0.05466	0.06114	0.06842	0.07641	0.08518	0.09494	0.10617	0.11945	0.13529	0.15384	0.17479	0.19725	0.21995	0.24136	0.26
	0.82698	-16.4128			7672.62	0.000268504	0.000897556	-0.000414507	-0.00151	8.41495e-05			1.22718	0.431	0.14385	0.68989	0.94169	0.83375
	0.84765	-16.3481			7676.69	0.00068785	0.00126	-0.000224414	-0.00137	0.00036565			1.25786	0.44708	0.15832	0.72884	1.04751	0.89734
	0.86832	-16.3135			7680.8	0.00117	0.00173	0.000222815	-0.00106	0.000784576			1.28854	0.46865	0.1609	0.77192	1.16328	0.98088			CoPc
	0.889	-16.3542			7684.8	0.00213	0.00245	0.000954232	-0.000607606	0.00107			1.31922	0.49619	0.15135	0.8167	1.2785	1.07661			0.01635	0.01635	0.01636	0.01637	0.01637	0.01638	0.01638	0.01639	0.01639	0.0164	0.0164	0.01641	0.01641	0.01642	0.01642	0.01643	0.01643	0.01644	0.01644	0.01645	0.01645	0.01646	0.01646	0.01647	0.01647	0.01648	0.01648	0.01648	0.01649
	0.90967	-16.4614			7688.81	0.0035	0.00386	0.00174	8.18499e-05	0.00157			1.3499	0.52906	0.13397	0.86096	1.38305	1.17486			0.01158	0.0116	0.01162	0.01164	0.01167	0.01169	0.01171	0.01173	0.01175	0.01177	0.01179	0.01181	0.01183	0.01185	0.01187	0.01189	0.01191	0.01193	0.01195	0.01196	0.01198	0.012	0.01202	0.01204	0.01206	0.01208	0.01209	0.01211	0.01213
					7689.81	0.00319	0.00428	0.002	0.000165273	0.00181			1.38058	0.56556	0.12307	0.90305	1.46815	1.26595			0.01811	0.01816	0.01821	0.01826	0.01831	0.01836	0.01841	0.01846	0.01851	0.01856	0.01861	0.01866	0.0187	0.01875	0.0188	0.01884	0.01889	0.01894	0.01898	0.01903	0.01907	0.01912	0.01916	0.01921	0.01925	0.01929	0.01934	0.01938	0.01942
					7690.82	0.00382	0.0047	0.0022	0.000448107	0.00197			1.41126	0.60331	0.14308	0.94212	1.52689	1.34141			0.02142	0.02143	0.02144	0.02145	0.02145	0.02146	0.02146	0.02146	0.02147	0.02146	0.02146	0.02146	0.02145	0.02145	0.02144	0.02143	0.02142	0.02141	0.0214	0.02138	0.02137	0.02135	0.02133	0.02131	0.02129	0.02127	0.02124	0.02122	0.02119
					7691.64	0.00398	0.00504	0.00242	0.000467442	0.00217			1.44194	0.63964	0.20118	0.97807	1.55447	1.39446			0.04739	0.04773	0.04807	0.0484	0.04873	0.04906	0.04938	0.04971	0.05003	0.05034	0.05066	0.05097	0.05128	0.05158	0.05189	0.05219	0.05248	0.05278	0.05307	0.05335	0.05363	0.05391	0.05419	0.05446	0.05473	0.055	0.05526	0.05552	0.05577
					7692.62	0.0047	0.00552	0.00275	0.000835523	0.00246			1.47262	0.67187	0.28369	1.01135	1.54838	1.42027			0.13036	0.13205	0.13373	0.13542	0.13711	0.1388	0.1405	0.14219	0.14389	0.14559	0.14728	0.14898	0.15067	0.15237	0.15406	0.15574	0.15743	0.15911	0.16079	0.16246	0.16413	0.16579	0.16745	0.1691	0.17074	0.17237	0.174	0.17562	0.17723
					7693.63	0.00602	0.00614	0.00306	0.00107	0.00268			1.5033	0.69755	0.37775	1.04253	1.50832	1.41603			0.32742	0.33139	0.33536	0.33932	0.34328	0.34724	0.35119	0.35513	0.35907	0.36299	0.3669	0.3708	0.37468	0.37855	0.3824	0.38623	0.39004	0.39383	0.3976	0.40134	0.40506	0.40875	0.41241	0.41605	0.41965	0.42323	0.42676	0.43027	0.43374
					7694.64	0.00664	0.00674	0.00351	0.00144	0.0029			1.53398	0.71464	0.47419	1.07181	1.43605	1.38098			0.54037	0.54623	0.55202	0.55776	0.56343	0.56902	0.57455	0.58	0.58537	0.59066	0.59587	0.60099	0.60601	0.61095	0.61579	0.62052	0.62516	0.62969	0.63412	0.63843	0.64263	0.64672	0.65069	0.65454	0.65827	0.66187	0.66535	0.6687	0.67193
					7695.68	0.00768	0.00751	0.00402	0.0018	0.00309			1.56466	0.72159	0.56579	1.09853	1.33515	1.31623			0.80035	0.80885	0.81717	0.82529	0.83322	0.84093	0.84843	0.8557	0.86274	0.86954	0.87608	0.88237	0.88839	0.89414	0.89961	0.90479	0.90968	0.91427	0.91855	0.92251	0.92616	0.92948	0.93246	0.93511	0.93742	0.93938	0.94098	0.94224	0.94313
					7696.15	0.0073	0.00804	0.00426	0.00201	0.00324			1.59534	0.71739	0.64701	1.12092	1.2106	1.22463			1.20185	1.21898	1.23589	1.25258	1.26902	1.2852	1.3011	1.31672	1.33203	1.34703	1.36169	1.376	1.38995	1.40353	1.41671	1.4295	1.44187	1.45382	1.46533	1.47639	1.487	1.49713	1.50678	1.51595	1.52461	1.53277	1.54042	1.54755	1.55415
					7696.66	0.00832	0.00851	0.00454	0.00223	0.00342			1.62602	0.70162	0.71481	1.13606	1.06837	1.11051			1.62075	1.64976	1.67855	1.70709	1.73536	1.76333	1.79096	1.81823	1.8451	1.87156	1.89756	1.92309	1.94811	1.9726	1.99653	2.01987	2.04259	2.06467	2.08609	2.10682	2.12684	2.14612	2.16464	2.18238	2.19932	2.21544	2.23073	2.24516	2.25873
					7697.08	0.00807	0.0089	0.0048	0.00243	0.00356			1.6567	0.67445	0.77011	1.14014	0.91497	0.97928			1.97595	2.0195	2.06294	2.10621	2.14927	2.19205	2.23452	2.27661	2.31827	2.35945	2.40009	2.44014	2.47954	2.51824	2.55619	2.59332	2.62958	2.66492	2.69928	2.73261	2.76486	2.79598	2.8259	2.85459	2.882	2.90807	2.93277	2.95603	2.97784
					7697.59	0.0075	0.00955	0.00506	0.00268	0.00377			1.68738	0.63658	0.81968	1.12897	0.75702	0.83712			2.17075	2.23022	2.29003	2.35012	2.41042	2.47089	2.53145	2.59202	2.65256	2.71297	2.7732	2.83316	2.89278	2.95198	3.01069	3.06883	3.12632	3.18308	3.23902	3.29407	3.34815	3.40118	3.45307	3.50375	3.55313	3.60115	3.64772	3.69276	3.7362
					7698.18	0.00754	0.01039	0.00534	0.00292	0.00412			1.71806	0.58926	0.87753	1.09847	0.60104	0.69053			2.07048	2.13804	2.20654	2.27592	2.34614	2.41714	2.48886	2.56126	2.63426	2.70781	2.78183	2.85625	2.93102	3.00604	3.08125	3.15657	3.23191	3.3072	3.38236	3.45729	3.53191	3.60613	3.67987	3.75304	3.82554	3.89729	3.96819	4.03816	4.1071
					7698.62	0.00722	0.01105	0.00558	0.0031	0.00428			1.74874	0.53416	0.96376	1.0453	0.45357	0.54596			1.68908	1.75041	1.81293	1.87662	1.94147	2.00743	2.0745	2.14262	2.21176	2.2819	2.35299	2.42499	2.49786	2.57154	2.64599	2.72117	2.797	2.87345	2.95045	3.02794	3.10585	3.18412	3.26269	3.34148	3.42043	3.49945	3.57847	3.65742	3.73621
					7699.13	0.00799	0.01193	0.00606	0.00338	0.00448			1.77942	0.47337	1.09868	0.96727	0.32207	0.40938			1.19096	1.23456	1.27909	1.32453	1.37091	1.41821	1.46646	1.51564	1.56577	1.61684	1.66887	1.72185	1.77579	1.83069	1.88655	1.94336	2.00113	2.05985	2.11952	2.18012	2.24165	2.30409	2.36743	2.43164	2.49669	2.56257	2.62924	2.69667	2.76481
					7699.64	0.00897	0.01303	0.0065	0.00371	0.00473			1.8101	0.40926	1.2947	0.86371	0.2183	0.28594			0.75583	0.77814	0.80059	0.8232	0.84598	0.86898	0.89222	0.91575	0.93962	0.96389	0.98863	1.0139	1.0398	1.0664	1.09379	1.12206	1.15132	1.18165	1.21315	1.24593	1.28006	1.31563	1.35272	1.3914	1.43174	1.47377	1.51755	1.56308	1.6104
					7700.14	0.00918	0.01451	0.00693	0.00402	0.00497			1.84078	0.34449	1.55261	0.73571	0.16439	0.17974			0.49856	0.50538	0.51123	0.51605	0.51982	0.5225	0.52407	0.52453	0.5239	0.52222	0.51956	0.51601	0.51172	0.50685	0.50164	0.49636	0.49135	0.487	0.48379	0.48221	0.48281	0.48614	0.49274	0.50307	0.51752	0.53636	0.55973	0.58762	0.61995
					7700.65	0.00988	0.01603	0.00739	0.00439	0.00521			1.87146	0.28194	1.86402	0.58618	0.17372	0.09362			0.426	0.4318	0.43644	0.43982	0.44185	0.44243	0.44146	0.43885	0.43452	0.4284	0.4204	0.41048	0.39857	0.38466	0.36872	0.35077	0.33086	0.30909	0.28563	0.26076	0.23494	0.20894	0.18406	0.16244	0.14742	0.14311	0.15232	0.17452	0.20688
					7701.15	0.01089	0.0178	0.00791	0.00473	0.00552			1.90214	0.22486	2.21541	0.41987	0.21361	0.02904			0.42283	0.43511	0.44691	0.45816	0.4688	0.4788	0.4881	0.49667	0.50447	0.51151	0.51776	0.52326	0.52802	0.5321	0.53558	0.53855	0.54114	0.54351	0.54583	0.54831	0.5512	0.55475	0.55924	0.56494	0.57215	0.58112	0.59209	0.60526	0.62079
					7701.63	0.01142	0.01994	0.00843	0.00506	0.00583			1.93282	0.177	2.59093	0.24368	0.25137	0.01423			0.40264	0.41962	0.43667	0.45378	0.47089	0.48799	0.50504	0.52201	0.53889	0.55567	0.57232	0.58884	0.60525	0.62155	0.63776	0.65391	0.67003	0.68618	0.70239	0.71875	0.7353	0.75213	0.7693	0.7869	0.80499	0.82364	0.84293	0.86289	0.88358
					7702.22	0.01263	0.02353	0.00909	0.00563	0.00619			1.9635	0.14259	2.97383	0.07502	0.27405	0.03688			0.35133	0.36922	0.38751	0.40617	0.4252	0.44456	0.46426	0.48427	0.50458	0.52518	0.54605	0.5672	0.58862	0.61031	0.63227	0.6545	0.677	0.6998	0.7229	0.74631	0.77005	0.79414	0.81858	0.84341	0.86862	0.89424	0.92026	0.94669	0.97352
					7702.67	0.01349	0.02731	0.00964	0.00606	0.00653			1.99418	0.12469	3.34718	0.13317	0.27824	0.0418			0.28344	0.29926	0.31553	0.33224	0.34939	0.36697	0.38497	0.40339	0.42224	0.4415	0.4612	0.48132	0.50188	0.52288	0.54435	0.56629	0.58873	0.61167	0.63515	0.65917	0.68378	0.70898	0.7348	0.76126	0.78838	0.81617	0.84464	0.87381	0.90367
					7703.23	0.01483	0.03525	0.01049	0.00658	0.00699			2.02485	0.12161	3.69452	0.29615	0.26717	0.03299			0.21718	0.22961	0.24236	0.2554	0.26874	0.28235	0.29623	0.31038	0.3248	0.33948	0.35443	0.36968	0.38522	0.4011	0.41734	0.43397	0.45104	0.4686	0.48671	0.50543	0.52481	0.54495	0.5659	0.58774	0.61055	0.63441	0.65937	0.68551	0.71288
					7703.71	0.01693	0.04576	0.01137	0.00715	0.00747			2.05553	0.12665	4.00048	0.44589	0.25424	0.02077			0.16366	0.17298	0.18242	0.19195	0.20155	0.21118	0.2208	0.23041	0.23995	0.24943	0.25881	0.2681	0.27728	0.28638	0.2954	0.30439	0.31338	0.32246	0.33171	0.34122	0.35112	0.36155	0.37268	0.38468	0.39774	0.41206	0.42784	0.44527	0.46456
					7704.22	0.01916	0.06314	0.01239	0.00784	0.008			2.08621	0.13306	4.25139	0.57443	0.26763	0.03412			0.12474	0.13195	0.13918	0.14638	0.15351	0.16051	0.16734	0.17393	0.18023	0.18619	0.19174	0.19683	0.20141	0.20543	0.20884	0.21161	0.21373	0.21518	0.21599	0.2162	0.21591	0.21523	0.21437	0.21359	0.21323	0.21372	0.21558	0.21938	0.22572
					7704.75	0.02175	0.09221	0.01377	0.00856	0.00864			2.11689	0.13692	4.43587	0.67941	0.33559	0.06564			0.09688	0.1028	0.10872	0.11461	0.12042	0.12611	0.13161	0.13687	0.14184	0.14645	0.15063	0.15433	0.15745	0.15994	0.1617	0.16266	0.16272	0.1618	0.1598	0.15663	0.15218	0.14637	0.1391	0.13028	0.11985	0.10777	0.0941	0.07907	0.06335
					7705.26	0.02533	0.1339	0.01539	0.0095	0.00924			2.14757	0.13679	4.54536	0.76288	0.45943	0.10108			0.07643	0.0814	0.08639	0.09136	0.09627	0.10109	0.10577	0.11029	0.1146	0.11868	0.12247	0.12594	0.12906	0.13179	0.13409	0.13591	0.13722	0.13798	0.13812	0.13761	0.1364	0.13444	0.13169	0.12812	0.12374	0.1186	0.11285	0.10675	0.10078
					7705.77	0.0309	0.17356	0.01742	0.01064	0.00986			2.17825	0.13278	4.57451	0.83203	0.624	0.13666			0.0617	0.06593	0.07014	0.0743	0.07837	0.08232	0.08611	0.08971	0.09309	0.09625	0.09917	0.10184	0.10427	0.10647	0.10846	0.11028	0.11196	0.11353	0.11504	0.11653	0.11805	0.11962	0.1213	0.12313	0.12514	0.12742	0.13004	0.13314	0.1369
					7706.27	0.03893	0.21177	0.02098	0.01197	0.01072			2.20893	0.126	4.52146	0.89939	0.81458	0.17109			0.05204	0.05587	0.05964	0.06331	0.06682	0.07012	0.07315	0.07588	0.07824	0.08022	0.08176	0.08287	0.08355	0.08381	0.08371	0.08331	0.08272	0.08209	0.08157	0.08138	0.08172	0.08281	0.08485	0.08799	0.09233	0.09792	0.10476	0.11284	0.12216
					7706.75	0.04934	0.24077	0.02561	0.01373	0.01165			2.23961	0.11821	4.38788	0.98102	1.01883	0.20443			0.04653	0.05042	0.05426	0.05802	0.06161	0.06496	0.068	0.07064	0.0728	0.07441	0.07537	0.07563	0.07511	0.07374	0.0715	0.06834	0.06426	0.0593	0.05351	0.04707	0.04031	0.03392	0.02929	0.02861	0.03327	0.04246	0.05467	0.06894	0.08479
					7707.23	0.05901	0.27255	0.03072	0.0163	0.01277			2.27029	0.11148	4.17891	1.09203	1.22538	0.23773			0.04382	0.04812	0.05248	0.05685	0.06115	0.06532	0.06926	0.0729	0.07614	0.07889	0.08105	0.08254	0.08326	0.08314	0.08212	0.08015	0.0772	0.07328	0.06848	0.06293	0.05695	0.05107	0.04628	0.04404	0.04591	0.05256	0.06348	0.07771	0.09451
					7707.79	0.06152	0.29892	0.03728	0.02011	0.01467			2.30097	0.1077	3.90284	1.24101	1.42336	0.2724			0.04269	0.04755	0.05262	0.05785	0.0632	0.06858	0.07395	0.07922	0.08431	0.08914	0.09364	0.09773	0.10135	0.10444	0.10698	0.10897	0.11043	0.11145	0.11214	0.11269	0.11338	0.11452	0.11649	0.11972	0.1246	0.13148	0.1406	0.15207	0.16592
					7708.24	0.05972	0.31576	0.04009	0.02626	0.01652			2.33165	0.10786	3.57069	1.42731	1.60242	0.30949			0.04237	0.04779	0.05357	0.05969	0.06611	0.07278	0.07966	0.08668	0.09379	0.10092	0.10801	0.11499	0.12182	0.12845	0.13486	0.14105	0.14703	0.15286	0.15862	0.16443	0.17043	0.1768	0.18375	0.19149	0.20023	0.21017	0.22149	0.23433	0.24878
					7708.75	0.05687	0.32934	0.04163	0.03579	0.0194			2.36233	0.11159	3.1956	1.64249	1.75313	0.34917			0.04243	0.04833	0.05474	0.06165	0.06904	0.07689	0.08517	0.09382	0.10282	0.1121	0.12161	0.1313	0.14113	0.15103	0.16099	0.17098	0.181	0.19105	0.20116	0.2114	0.22184	0.23255	0.24366	0.25526	0.26747	0.28041	0.29417	0.30883	0.32446
					7709.23	0.05672	0.33652	0.04184	0.04806	0.02246			2.39301	0.11744	2.79213	1.8736	1.86745	0.39039			0.04254	0.04884	0.05577	0.06335	0.07157	0.08043	0.08991	0.1	0.11066	0.12184	0.13351	0.1456	0.15808	0.17088	0.18396	0.19727	0.21078	0.22445	0.23827	0.25224	0.26635	0.28062	0.29508	0.30976	0.32469	0.33989	0.35539	0.37121	0.38736
					7709.74	0.05882	0.34207	0.04334	0.06089	0.02619			2.42369	0.12367	2.37553	2.106	1.93931	0.4311			0.04245	0.04905	0.05639	0.0645	0.0734	0.08311	0.09362	0.10492	0.11701	0.12984	0.14337	0.15757	0.17237	0.18771	0.20353	0.21974	0.23629	0.2531	0.2701	0.28723	0.30442	0.32163	0.33878	0.35584	0.37274	0.38944	0.40587	0.42197	0.43768
					7710.27	0.06339	0.34866	0.04691	0.06738	0.03033			2.45437	0.12876	1.96097	2.32516	1.96494	0.46861			0.04193	0.04874	0.05638	0.0649	0.07434	0.08472	0.09606	0.10838	0.12166	0.1359	0.15105	0.16708	0.18392	0.2015	0.21974	0.23855	0.25781	0.27742	0.29726	0.31721	0.33713	0.3569	0.37637	0.39542	0.41389	0.43164	0.44853	0.46439	0.47908
					7710.75	0.07269	0.3566	0.05197	0.06729	0.03423			2.48505	0.13165	1.56283	2.51771	1.94331	0.50004			0.04084	0.04776	0.05559	0.06438	0.07419	0.08507	0.09707	0.11019	0.12446	0.13986	0.15639	0.17399	0.19262	0.21219	0.2326	0.25375	0.27551	0.29771	0.32021	0.34282	0.36535	0.3876	0.40935	0.43038	0.45046	0.46936	0.48681	0.50259	0.51643
					7711.26	0.08445	0.36967	0.05937	0.06594	0.03879			2.51573	0.13174	1.19411	2.67215	1.87631	0.5227			0.03912	0.04604	0.05392	0.06284	0.07287	0.08408	0.09651	0.11023	0.12524	0.14158	0.15922	0.17814	0.1983	0.2196	0.24195	0.26523	0.28929	0.31394	0.33899	0.36421	0.38937	0.41419	0.4384	0.4617	0.48378	0.50432	0.52299	0.53945	0.55338
					7711.74	0.09931	0.38843	0.07097	0.0667	0.0441			2.54641	0.12878	0.86619	2.77932	1.76892	0.53445			0.03681	0.04361	0.0514	0.06029	0.07037	0.0817	0.09437	0.10844	0.12396	0.14096	0.15944	0.1794	0.20079	0.22355	0.24757	0.27272	0.29886	0.32577	0.35324	0.38102	0.40881	0.43632	0.46322	0.48913	0.51371	0.53656	0.5573	0.57552	0.59084
					7712.25	0.11885	0.41263	0.08655	0.06889	0.05046			2.57709	0.12284	0.5892	2.83274	1.6293	0.53389			0.03397	0.04053	0.04811	0.05683	0.06676	0.07803	0.09072	0.10491	0.12066	0.13804	0.15706	0.17774	0.20004	0.22391	0.24927	0.27599	0.3039	0.33281	0.36247	0.39263	0.42297	0.45315	0.48281	0.51156	0.53898	0.56466	0.58816	0.60906	0.62693
					7712.64	0.14297	0.43408	0.10064	0.07086	0.05758			2.60777	0.11419	0.3742	2.82889	1.4689	0.52051			0.03074	0.03696	0.04421	0.05259	0.06223	0.07324	0.08573	0.09979	0.11552	0.13298	0.15223	0.17328	0.19613	0.22075	0.24706	0.27494	0.30424	0.33477	0.36628	0.3985	0.43111	0.46375	0.49604	0.52756	0.55788	0.58656	0.61314	0.63719	0.65826
					7713.23	0.17392	0.4699	0.12861	0.07366	0.07056			2.63845	0.10326	0.23897	2.76725	1.30261	0.49476			0.02727	0.03306	0.03987	0.0478	0.057	0.06758	0.07967	0.09339	0.10883	0.12609	0.14524	0.16632	0.18935	0.21431	0.24114	0.26974	0.29998	0.33166	0.36455	0.39837	0.4328	0.46748	0.50202	0.53598	0.56893	0.6004	0.62994	0.65709	0.68142
					7713.63	0.21169	0.49115	0.15107	0.07576	0.08565			2.66913	0.09056	0.20047	2.65026	1.14874	0.45806			0.02372	0.02902	0.0353	0.0427	0.05133	0.06134	0.07287	0.08604	0.10096	0.11776	0.13652	0.1573	0.18013	0.20502	0.23194	0.26079	0.29146	0.32377	0.35749	0.39236	0.42805	0.4642	0.50042	0.53627	0.57131	0.60506	0.63706	0.66685	0.694
					7714.14	0.25967	0.51905	0.18275	0.07935	0.1071			2.69981	0.07664	0.22086	2.48307	1.02763	0.4127			0.02023	0.02501	0.03072	0.0375	0.04549	0.05483	0.06566	0.07811	0.09234	0.10845	0.12655	0.14672	0.16902	0.19346	0.22004	0.24868	0.27928	0.31167	0.34565	0.38095	0.41727	0.45425	0.49148	0.52853	0.56496	0.60028	0.63402	0.66572	0.69494
					7714.61	0.31395	0.5454	0.2237	0.08497	0.13732			2.73049	0.06211	0.24455	2.27322	0.9568	0.36182			0.01693	0.02118	0.0263	0.03244	0.03973	0.04832	0.05836	0.06999	0.08336	0.0986	0.11583	0.13514	0.15661	0.18027	0.20611	0.2341	0.26415	0.29611	0.32978	0.36492	0.40123	0.43835	0.47589	0.51342	0.55048	0.5866	0.62128	0.65406	0.68448
					7715.15	0.37598	0.57715	0.27564	0.09378	0.1745			2.76117	0.04765	0.25329	2.03016	0.94216	0.30931			0.01393	0.01765	0.0222	0.02769	0.03427	0.04208	0.05128	0.06201	0.07443	0.08867	0.10486	0.1231	0.14349	0.16606	0.19084	0.21781	0.24687	0.27791	0.31076	0.34517	0.38086	0.41749	0.45467	0.49197	0.52894	0.56509	0.59994	0.633	0.66379
					7715.6	0.4438	0.60288	0.32266	0.10608	0.20858			2.79185	0.03426	0.24814	1.76467	0.97307	0.25971			0.01129	0.01453	0.01851	0.02338	0.02926	0.0363	0.04464	0.05444	0.06585	0.079	0.09404	0.11106	0.13018	0.15144	0.17488	0.20048	0.22819	0.25791	0.28946	0.32263	0.35716	0.39272	0.42893	0.46538	0.50162	0.53715	0.57149	0.60413	0.63459
					7716.05	0.51708	0.62279	0.37397	0.12172	0.24742			2.82252	0.02401	0.23574	1.48826	1.0287	0.21811			0.00905	0.01185	0.01533	0.01961	0.02482	0.03111	0.03861	0.04748	0.05786	0.06989	0.0837	0.09941	0.11712	0.1369	0.15877	0.18276	0.20881	0.23683	0.2667	0.2982	0.3311	0.36509	0.39983	0.43489	0.46985	0.50423	0.53752	0.56922	0.59882
					7716.56	0.59598	0.64317	0.42725	0.14783	0.29371			2.8532	0.0211	0.22287	1.21257	1.08851	0.18924			0.00724	0.00964	0.01266	0.01641	0.02101	0.02659	0.03329	0.04126	0.05062	0.06152	0.07409	0.08843	0.10465	0.12282	0.14298	0.16515	0.1893	0.21535	0.24319	0.27267	0.30355	0.33556	0.36839	0.40164	0.43491	0.46771	0.49957	0.52996	0.55837
					7716.98	0.67687	0.66134	0.47062	0.17607	0.32873			2.88388	0.02667	0.21315	0.94883	1.13761	0.17535			0.00583	0.00789	0.0105	0.01377	0.01782	0.02275	0.02871	0.03582	0.04421	0.05402	0.06535	0.07832	0.09302	0.10951	0.12786	0.14807	0.17013	0.19399	0.21956	0.2467	0.27524	0.30494	0.33552	0.36663	0.39788	0.42884	0.45901	0.48789	0.51494
					7717.55	0.758	0.68698	0.52844	0.22005	0.36856			2.91456	0.03575	0.20608	0.70747	1.1672	0.17407			0.00479	0.00656	0.00882	0.01167	0.01521	0.01957	0.02484	0.03116	0.03864	0.0474	0.05755	0.06917	0.08236	0.09717	0.11365	0.13181	0.15167	0.17317	0.19627	0.22086	0.2468	0.27392	0.30198	0.33069	0.35972	0.38864	0.417	0.4443	0.46999
					7718	0.8306	0.7063	0.57823	0.2639	0.38569			2.94524	0.04501	0.19902	0.49815	1.17324	0.17984			0.00406	0.00558	0.00753	0.01002	0.01312	0.01696	0.02162	0.02723	0.03387	0.04167	0.0507	0.06104	0.07276	0.08591	0.10053	0.11662	0.1342	0.15325	0.17373	0.19558	0.21873	0.24305	0.26838	0.29451	0.32114	0.34794	0.37446	0.40022	0.42467
					7718.48	0.89816	0.72756	0.63868	0.30947	0.39585			2.97592	0.05313	0.19128	0.33066	1.15515	0.18752			0.00355	0.00486	0.00656	0.00873	0.01146	0.01483	0.01896	0.02393	0.02983	0.03675	0.04475	0.0539	0.06425	0.07581	0.08861	0.10266	0.11796	0.13449	0.15226	0.17125	0.19143	0.21278	0.23522	0.25861	0.28276	0.30739	0.33212	0.35647	0.37989
					7718.99	0.95889	0.75312	0.7143	0.35825	0.40133			3.0066	0.05946	0.18773	0.2172	1.11462	0.19426			0.00319	0.00432	0.0058	0.00771	0.01011	0.0131	0.01676	0.02118	0.02642	0.03256	0.03965	0.04773	0.05681	0.0669	0.07799	0.09006	0.10311	0.11713	0.13214	0.14817	0.16528	0.1835	0.20289	0.22343	0.24503	0.2675	0.29052	0.31365	0.33632
					7719.47	1.01517	0.77741	0.80026	0.40676	0.40867			3.03728	0.06358	0.19942	0.1687	1.05475	0.19937			0.00289	0.00389	0.00519	0.00688	0.00901	0.01167	0.01493	0.01887	0.02355	0.02902	0.03532	0.04245	0.05041	0.05917	0.06868	0.07891	0.08981	0.10138	0.11364	0.12666	0.14057	0.15554	0.17175	0.18932	0.20832	0.22866	0.25012	0.27226	0.29449
					7720.04	1.06654	0.80341	0.9091	0.45434	0.42145			3.06796	0.06525	0.23629	0.16747	0.97936	0.20339			0.00262	0.00351	0.00467	0.00617	0.00807	0.01045	0.01338	0.01692	0.02112	0.02603	0.03165	0.03799	0.04498	0.05259	0.06072	0.06928	0.0782	0.08743	0.097	0.107	0.11765	0.12923	0.14209	0.15658	0.17293	0.19122	0.21128	0.2327	0.25486
					7720.54	1.1126	0.82751	1.00486	0.49327	0.43693			3.09864	0.06433	0.29803	0.17475	0.89236	0.20722			0.00236	0.00315	0.00419	0.00553	0.00725	0.0094	0.01204	0.01525	0.01906	0.0235	0.02858	0.03425	0.04046	0.04711	0.05408	0.06121	0.06837	0.07547	0.08249	0.08953	0.09686	0.1049	0.11424	0.12548	0.13914	0.15546	0.17437	0.19542	0.2179
					7721	1.15266	0.84463	1.08253	0.53079	0.45694			3.12932	0.06092	0.37658	0.1717	0.79744	0.21134
					7721.56	1.18603	0.86078	1.16402	0.57891	0.48485			3.16	0.05538	0.46258	0.1577	0.69771	0.21542
					7722.01	1.21227	0.87445	1.21796	0.62544	0.51298			3.19068	0.04852	0.54766	0.14125	0.59571	0.2183			Co foil
					7722.52	1.2309	0.88763	1.27455	0.68278	0.54799			3.22136	0.04198	0.62472	0.13531	0.49344	0.21843			0.03945	0.03948	0.0395	0.03952	0.03954	0.03956	0.03958	0.0396	0.03963	0.03965	0.03967	0.03969	0.03971	0.03973	0.03975	0.03977	0.03979	0.03981	0.03983	0.03985	0.03986	0.03988	0.0399	0.03992	0.03994	0.03996	0.03998	0.03999	0.04001
					7723	1.24178	0.89805	1.33482	0.74002	0.58426			3.25204	0.03857	0.68799	0.14817	0.39251	0.21434			0.04883	0.04894	0.04905	0.04916	0.04927	0.04938	0.04949	0.0496	0.0497	0.04981	0.04992	0.05002	0.05013	0.05023	0.05033	0.05044	0.05054	0.05064	0.05074	0.05084	0.05094	0.05104	0.05114	0.05124	0.05134	0.05143	0.05153	0.05162	0.05172
					7723.51	1.24546	0.9093	1.40542	0.79437	0.62544			3.28272	0.04121	0.73319	0.17527	0.29437	0.2052			0.05144	0.0517	0.05196	0.05222	0.05247	0.05273	0.05298	0.05324	0.05349	0.05374	0.054	0.05425	0.0545	0.05475	0.055	0.05525	0.05549	0.05574	0.05599	0.05623	0.05647	0.05672	0.05696	0.0572	0.05744	0.05768	0.05791	0.05815	0.05839
					7724.05	1.2432	0.91835	1.47773	0.8409	0.66976			3.3134	0.04998	0.75764	0.20696	0.20045	0.19125			0.04628	0.0467	0.04712	0.04755	0.04797	0.04839	0.04882	0.04925	0.04967	0.0501	0.05053	0.05095	0.05138	0.05181	0.05224	0.05266	0.05309	0.05352	0.05395	0.05438	0.05481	0.05523	0.05566	0.05609	0.05651	0.05694	0.05737	0.05779	0.05821
					7724.53	1.23562	0.92438	1.53525	0.87777	0.70995			3.34408	0.06245	0.76041	0.23706	0.11233	0.1743			0.03923	0.03977	0.04031	0.04086	0.04141	0.04196	0.04251	0.04307	0.04363	0.0442	0.04477	0.04534	0.04591	0.04649	0.04707	0.04765	0.04823	0.04882	0.04941	0.05	0.0506	0.0512	0.0518	0.0524	0.053	0.0536	0.05421	0.05482	0.05543
					7725.04	1.22484	0.93077	1.55371	0.91708	0.75264			3.37476	0.07628	0.74228	0.26423	0.03175	0.15823			0.02462	0.02518	0.02575	0.02633	0.02692	0.02752	0.02812	0.02873	0.02935	0.02998	0.03062	0.03126	0.03192	0.03258	0.03325	0.03392	0.03461	0.0353	0.036	0.03671	0.03742	0.03814	0.03887	0.03961	0.04035	0.04111	0.04186	0.04263	0.0434
					7725.55	1.21147	0.93529	1.5434	0.94657	0.79545			3.40544	0.08984	0.70572	0.29104	0.03959	0.14912			0.02072	0.02124	0.02177	0.02231	0.02286	0.02342	0.02399	0.02458	0.02518	0.02579	0.02641	0.02705	0.02769	0.02835	0.02902	0.02971	0.03041	0.03112	0.03184	0.03258	0.03333	0.03409	0.03487	0.03565	0.03646	0.03727	0.0381	0.03894	0.0398
					7726.06	1.19887	0.93828	1.50322	0.97846	0.83429			3.43612	0.10201	0.65465	0.32251	0.09987	0.15299			0.00215	0.00254	0.003	0.0035	0.00405	0.00462	0.00523	0.00587	0.00653	0.00723	0.00795	0.00869	0.00947	0.01027	0.01109	0.01195	0.01282	0.01373	0.01466	0.01562	0.01661	0.01762	0.01867	0.01974	0.02083	0.02196	0.02311	0.02429	0.0255
					7726.57	1.18595	0.94061	1.43755	1.01215	0.87186			3.4668	0.112	0.5942	0.36365	0.14767	0.17114			0.06151	0.06269	0.06388	0.0651	0.06634	0.06759	0.06887	0.07016	0.07148	0.07282	0.07418	0.07556	0.07696	0.07839	0.07984	0.08131	0.0828	0.08432	0.08587	0.08744	0.08903	0.09065	0.09229	0.09396	0.09566	0.09738	0.09913	0.1009	0.1027
					7727.08	1.17332	0.94275	1.35961	1.05603	0.90671			3.49748	0.11925	0.53036	0.41686	0.18193	0.19918			0.12941	0.13194	0.13448	0.13704	0.1396	0.14217	0.14475	0.14733	0.14992	0.15251	0.15511	0.1577	0.16029	0.16289	0.16548	0.16806	0.17064	0.17322	0.17578	0.17834	0.18088	0.18342	0.18594	0.18844	0.19094	0.19341	0.19587	0.1983	0.20072
					7727.56	1.16115	0.94515	1.28977	1.10872	0.93765			3.52816	0.12343	0.46962	0.48085	0.20217	0.23091			0.20699	0.21114	0.21527	0.21938	0.22346	0.22751	0.23153	0.2355	0.23944	0.24332	0.24715	0.25092	0.25462	0.25826	0.26181	0.26529	0.26869	0.27199	0.2752	0.27831	0.28131	0.2842	0.28697	0.28963	0.29216	0.29455	0.29682	0.29894	0.30092
					7728.1	1.15013	0.94809	1.22013	1.17709	0.97122			3.55884	0.1244	0.41844	0.55141	0.20861	0.26104			0.32154	0.32908	0.33661	0.34412	0.35161	0.35905	0.36645	0.37379	0.38106	0.38826	0.39537	0.40239	0.40929	0.41609	0.42275	0.42929	0.43567	0.4419	0.44797	0.45386	0.45957	0.46509	0.4704	0.4755	0.48039	0.48505	0.48947	0.49365	0.49758
					7728.58	1.13971	0.95059	1.16711	1.24486	1.00061			3.58952	0.12226	0.38259	0.62287	0.20226	0.28569			0.48215	0.49563	0.50916	0.5227	0.53626	0.5498	0.56332	0.57679	0.59019	0.60351	0.61671	0.6298	0.64273	0.6555	0.66808	0.68045	0.69259	0.70448	0.71611	0.72744	0.73847	0.74917	0.75952	0.7695	0.7791	0.7883	0.79708	0.80543	0.81333
					7729.15	1.13054	0.95298	1.12056	1.32168	1.03334			3.62019	0.1173	0.36613	0.68943	0.18502	0.30212			0.69757	0.72095	0.74455	0.76834	0.79229	0.81635	0.84051	0.86473	0.88896	0.91317	0.93732	0.96136	0.98527	1.009	1.03249	1.05572	1.07863	1.10119	1.12334	1.14505	1.16626	1.18694	1.20704	1.22651	1.24531	1.26341	1.28075	1.29729	1.313
					7729.6	1.12216	0.95396	1.09013	1.37256	1.05741			3.65087	0.11004	0.3708	0.74584	0.15988	0.3086			0.96171	1.00047	1.03993	1.08004	1.12076	1.16203	1.20381	1.24605	1.28868	1.33165	1.37489	1.41833	1.46192	1.50556	1.5492	1.59275	1.63614	1.67928	1.7221	1.7645	1.80641	1.84773	1.88838	1.92828	1.96733	2.00546	2.04256	2.07857	2.11338
					7730.11	1.11475	0.95373	1.06171	1.40262	1.07927			3.68155	0.1012	0.39629	0.788	0.13149	0.30428			1.23263	1.29159	1.35216	1.41429	1.47794	1.54307	1.60961	1.67751	1.7467	1.8171	1.88864	1.96122	2.03475	2.10913	2.18426	2.26003	2.33631	2.41298	2.48992	2.56699	2.64406	2.72097	2.79759	2.87377	2.94936	3.02419	3.09811	3.17097	3.24261
					7730.65	1.10808	0.95172	1.03191	1.39913	1.09918			3.71223	0.09167	0.44123	0.81322	0.10747	0.28915			1.44148	1.52161	1.60465	1.69061	1.77948	1.87123	1.96584	2.06326	2.16345	2.26635	2.37189	2.47997	2.59052	2.70343	2.81858	2.93584	3.05509	3.17616	3.2989	3.42314	3.5487	3.67539	3.803	3.93132	4.06014	4.18922	4.31834	4.44723	4.57566
					7731.21	1.10226	0.94828	0.99616	1.36611	1.11638			3.74291	0.08252	0.50382	0.82048	0.09878	0.26392			1.52493	1.62124	1.72189	1.82696	1.9365	2.05055	2.16914	2.2923	2.42003	2.55234	2.6892	2.83057	2.97643	3.12669	3.28128	3.4401	3.60305	3.77	3.94078	4.11525	4.29322	4.47449	4.65884	4.84604	5.03583	5.22794	5.42209	5.61799	5.8153
					7731.67	1.0965	0.94538	0.96452	1.32634	1.12807			3.77359	0.07485	0.58164	0.81053	0.11115	0.22996			1.46009	1.56266	1.67067	1.78427	1.9036	2.02877	2.15992	2.29715	2.44055	2.59021	2.74619	2.90854	3.07731	3.25251	3.43414	3.62218	3.81659	4.01732	4.22428	4.43737	4.65646	4.8814	5.11201	5.3481	5.58944	5.83578	6.08685	6.34235	6.60196
					7732.15	1.09074	0.94131	0.93058	1.27643	1.1393			3.80427	0.06957	0.67135	0.78601	0.13712	0.18919			1.27361	1.37123	1.47471	1.58427	1.70011	1.82244	1.95145	2.08732	2.23025	2.38039	2.53791	2.70295	2.87564	3.05609	3.24441	3.44066	3.64492	3.85722	4.07757	4.30596	4.54236	4.78672	5.03893	5.2989	5.56647	5.84147	6.12369	6.41291	6.70885
					7732.66	1.0851	0.9369	0.89831	1.22037	1.14965			3.83495	0.06703	0.76853	0.7513	0.16666	0.14391			1.02171	1.10561	1.19504	1.29026	1.39151	1.49904	1.61308	1.73389	1.86169	1.99671	2.13918	2.28932	2.44732	2.61339	2.7877	2.97042	3.16169	3.36166	3.57043	3.78809	4.0147	4.25032	4.49496	4.7486	5.0112	5.2827	5.56298	5.8519	6.14931
					7733.14	1.07902	0.93294	0.8719	1.18062	1.15937			3.86563	0.06683	0.86804	0.71236	0.19369	0.09666			0.76178	0.82743	0.89773	0.97292	1.05323	1.13892	1.23024	1.32745	1.43079	1.54053	1.65691	1.7802	1.91063	2.04845	2.19391	2.34721	2.50859	2.67825	2.85637	3.04313	3.23868	3.44316	3.65668	3.87932	4.11114	4.35217	4.6024	4.86181	5.13032
					7733.65	1.07248	0.9289	0.84935	1.13822	1.16978			3.89631	0.06799	0.96431	0.67607	0.21497	0.05007			0.53434	0.58131	0.63171	0.68577	0.74367	0.80564	0.87192	0.94272	1.01831	1.09892	1.18483	1.27627	1.37354	1.47689	1.58659	1.70291	1.82613	1.95649	2.09426	2.23968	2.39298	2.55438	2.72406	2.90222	3.08899	3.28449	3.48882	3.70204	3.92416
					7734.19	1.06519	0.92442	0.83541	1.10851	1.17983			3.92699	0.06937	1.05188	0.64906	0.22884	0.00826			0.35927	0.38999	0.42286	0.45803	0.49564	0.53585	0.57886	0.62483	0.674	0.72659	0.78284	0.843	0.90736	0.97621	1.04984	1.12858	1.21275	1.30266	1.39866	1.50106	1.61019	1.72636	1.84985	1.98094	2.11987	2.26687	2.42211	2.58573	2.75784
					7734.67	1.0573	0.92188	0.82826	1.09001	1.18836			3.95767	0.07006	1.1258	0.63591	0.2347	0.03292			0.24022	0.25882	0.27839	0.29898	0.32064	0.34346	0.36752	0.39296	0.4199	0.44854	0.47908	0.51177	0.5469	0.58479	0.6258	0.67034	0.71882	0.77169	0.82941	0.89245	0.96127	1.03632	1.11803	1.20681	1.303	1.40693	1.51887	1.63902	1.76754
					7735.15	1.04847	0.91855	0.82555	1.07496	1.19623			3.98835	0.06946	1.182	0.63757	0.23268	0.06418			0.16968	0.18107	0.19259	0.20417	0.21575	0.22726	0.23866	0.24991	0.26102	0.272	0.28295	0.29401	0.3054	0.31744	0.33055	0.34529	0.3623	0.38235	0.40625	0.43487	0.46903	0.50949	0.55694	0.61191	0.67485	0.74607	0.82581	0.9142	1.01129
					7735.66	1.03901	0.91558	0.82911	1.0639	1.2037			4.01903	0.0673	1.21762	0.65112	0.22367	0.08741			0.13247	0.14101	0.1494	0.15751	0.16519	0.1723	0.17867	0.18411	0.18845	0.19148	0.193	0.19283	0.1908	0.18676	0.18067	0.17257	0.16277	0.15192	0.1414	0.13362	0.13224	0.14124	0.16294	0.19722	0.24272	0.29808	0.36239	0.43506	0.51578
					7736.15	1.02878	0.9126	0.83833	1.05818	1.20828			4.04971	0.06356	1.23125	0.67127	0.20936	0.10189			0.11209	0.12012	0.12811	0.13597	0.14356	0.15076	0.15742	0.16338	0.16847	0.1725	0.17529	0.17664	0.17635	0.17422	0.17008	0.16377	0.15519	0.14434	0.13144	0.11709	0.10277	0.09166	0.0892	0.10073	0.12686	0.16479	0.21196	0.26697	0.32912
					7736.66	1.01834	0.9101	0.85235	1.05322	1.21106			4.08039	0.05842	1.22305	0.69232	0.19243	0.10774			0.09811	0.10621	0.11447	0.12283	0.1312	0.1395	0.14763	0.15549	0.16297	0.16998	0.17641	0.18218	0.18722	0.19147	0.19493	0.19763	0.19969	0.20127	0.20269	0.20435	0.20684	0.21087	0.21727	0.22697	0.24083	0.25964	0.28395	0.31416	0.3505
					7737.17	1.00739	0.90813	0.87011	1.04988	1.21196			4.11107	0.05225	1.19481	0.70982	0.17693	0.10595			0.0864	0.09452	0.10297	0.11169	0.12064	0.12975	0.13895	0.14816	0.15731	0.16632	0.17512	0.18364	0.19183	0.19965	0.20709	0.21417	0.22095	0.2275	0.23399	0.24058	0.24752	0.2551	0.26365	0.27352	0.2851	0.29878	0.31497	0.33406	0.35644
					7737.59	0.99606	0.90628	0.88854	1.04757	1.20921			4.14175	0.04555	1.14996	0.72128	0.16836	0.09861			0.07562	0.08363	0.09209	0.10099	0.11029	0.11992	0.12984	0.13998	0.15027	0.16062	0.17095	0.18118	0.19123	0.20101	0.21047	0.21953	0.22816	0.23632	0.24402	0.25126	0.25807	0.26452	0.27067	0.27663	0.28251	0.28847	0.29469	0.3014	0.30893
					7738.08	0.98454	0.90468	0.90972	1.04469	1.20509			4.17243	0.03894	1.09335	0.72638	0.17235	0.08925			0.06515	0.07288	0.0812	0.0901	0.09955	0.10954	0.12001	0.13091	0.14219	0.15376	0.16555	0.17744	0.18935	0.20115	0.21272	0.22393	0.23467	0.24478	0.25414	0.2626	0.27001	0.27623	0.28107	0.28437	0.28592	0.28551	0.2829	0.27786	0.27015
					7738.59	0.97291	0.90333	0.93229	1.04069	1.19597			4.20311	0.03318	1.03104	0.7268	0.19155	0.08321			0.05466	0.06192	0.06987	0.07851	0.08788	0.09795	0.10872	0.12017	0.13226	0.14493	0.15813	0.17177	0.18576	0.19999	0.21434	0.22866	0.2428	0.2566	0.26987	0.28242	0.29402	0.30445	0.31345	0.32075	0.32605	0.32901	0.32928	0.32647	0.32017
					7739.1	0.96136	0.90236	0.95062	1.03438	1.18282			4.23379	0.02911	0.96979	0.72582	0.2243	0.08601			0.04424	0.05079	0.0581	0.06619	0.07512	0.0849	0.09557	0.10714	0.1196	0.13295	0.14716	0.1622	0.17801	0.19451	0.21163	0.22926	0.24728	0.26556	0.28395	0.30228	0.32038	0.33805	0.35509	0.3713	0.38646	0.40037	0.41283	0.42369	0.43282
					7739.55	0.94976	0.9015	0.9607	1.02794	1.16838			4.26447	0.0273	0.91619	0.72761	0.26696	0.09907			0.03424	0.03991	0.04635	0.05362	0.06178	0.07089	0.081	0.09217	0.10443	0.11781	0.13234	0.14803	0.16486	0.18284	0.20192	0.22207	0.24322	0.26531	0.28826	0.31197	0.33633	0.36124	0.38659	0.41226	0.43814	0.46415	0.49022	0.51632	0.54249
					7740.06	0.93871	0.90086	0.96762	1.01996	1.14578			4.29515	0.02768	0.87555	0.73625	0.31615	0.11884			0.02514	0.02986	0.03532	0.0416	0.04877	0.05693	0.06613	0.07646	0.08798	0.10077	0.11488	0.13037	0.14728	0.16564	0.18548	0.20681	0.22966	0.254	0.27983	0.30714	0.33589	0.36607	0.39765	0.43061	0.46494	0.50063	0.53772	0.57626	0.61635
					7740.55	0.92862	0.90052	0.96745	1.01213	1.12362			4.32583	0.02947	0.85063	0.75458	0.36939	0.14084			0.01736	0.02118	0.02568	0.03096	0.03709	0.04417	0.05228	0.06151	0.07196	0.08371	0.09683	0.11143	0.12756	0.1453	0.16473	0.18589	0.20885	0.23367	0.26038	0.28904	0.31969	0.35239	0.38718	0.42413	0.46331	0.5048	0.5487	0.59516	0.64433
					7740.97	0.91944	0.90067	0.96256	1.00678	1.10399			4.35651	0.03173	0.84093	0.78336	0.42483	0.16178			0.01124	0.01429	0.01797	0.02235	0.02752	0.03357	0.04058	0.04865	0.05788	0.06836	0.08018	0.09344	0.10823	0.12463	0.14274	0.16264	0.18441	0.20815	0.23394	0.26186	0.29202	0.32451	0.35946	0.39697	0.4372	0.48029	0.52643	0.57582	0.62869
					7741.49	0.91084	0.90137	0.95347	1.00314	1.07935			4.38719	0.03375	0.84304	0.82115	0.48103	0.17961			0.0071	0.00958	0.0126	0.01624	0.02059	0.02572	0.03173	0.0387	0.04672	0.05589	0.0663	0.07803	0.09118	0.10583	0.12208	0.14001	0.15971	0.18127	0.20479	0.23038	0.25815	0.28823	0.32076	0.35591	0.39386	0.43482	0.47903	0.52676	0.57832
					7741.94	0.90276	0.90235	0.94169	1.00276	1.05652			4.41786	0.03508	0.85196	0.86487	0.53669	0.19322			0.00534	0.00732	0.00979	0.0128	0.01644	0.02078	0.02589	0.03186	0.03877	0.04669	0.05571	0.0659	0.07734	0.09011	0.10426	0.11988	0.13704	0.15581	0.17628	0.19854	0.2227	0.24888	0.27722	0.3079	0.34112	0.37713	0.41619	0.45863	0.50481
					7742.42	0.89513	0.90402	0.92877	1.00461	1.03487			4.44854	0.03545	0.86258	0.91068	0.5905	0.20232			0.00556	0.00711	0.0091	0.01158	0.01462	0.01827	0.02261	0.02771	0.03362	0.04042	0.04818	0.05693	0.06675	0.07768	0.08976	0.10304	0.11756	0.13337	0.1505	0.16902	0.18901	0.21055	0.23376	0.2588	0.28586	0.31518	0.34705	0.38181	0.41989
					7742.91	0.88735	0.90622	0.9157	1.00794	1.01449			4.47922	0.03472	0.87073	0.95478	0.64109	0.20727			0.00634	0.00771	0.00942	0.01155	0.01415	0.01729	0.02102	0.0254	0.03049	0.03634	0.043	0.0505	0.05888	0.06816	0.07835	0.08947	0.10152	0.11449	0.1284	0.14325	0.15907	0.17589	0.19379	0.21288	0.23331	0.25529	0.27911	0.30512	0.33374
					7743.42	0.87988	0.90902	0.90185	1.01167	0.99958			4.5099	0.03279	0.87361	0.99391	0.68702	0.20897			0.00695	0.00827	0.00987	0.01182	0.01416	0.01695	0.02024	0.02409	0.02854	0.03363	0.03939	0.04585	0.05302	0.0609	0.06948	0.07873	0.08863	0.09912	0.11018	0.12176	0.13381	0.14633	0.15933	0.17285	0.18698	0.20189	0.21783	0.23513	0.25421
					7743.93	0.87326	0.91236	0.89055	1.01447	0.98553			4.54058	0.02964	0.86977	1.02567	0.72676	0.20873			0.00723	0.00854	0.0101	0.01195	0.01414	0.0167	0.0197	0.02316	0.02713	0.03164	0.0367	0.04234	0.04854	0.05528	0.06254	0.07027	0.07841	0.08687	0.09559	0.10445	0.11339	0.12233	0.1312	0.13999	0.14873	0.1575	0.16649	0.176	0.18643
					7744.47	0.86738	0.91674	0.87998	1.01516	0.97292			4.57126	0.02528	0.85889	1.04848	0.75882	0.20799			0.00722	0.00852	0.01005	0.01184	0.01392	0.01633	0.01911	0.02229	0.0259	0.02997	0.0345	0.03949	0.04493	0.05079	0.05703	0.06357	0.07034	0.07723	0.08413	0.09092	0.09746	0.10365	0.10935	0.11449	0.11902	0.12297	0.12642	0.1296	0.13289
					7744.9	0.86206	0.92001	0.87259	1.01359	0.96482			4.60194	0.0198	0.8414	1.06163	0.78173	0.20805			0.00697	0.00826	0.00975	0.01148	0.01347	0.01576	0.01838	0.02134	0.02467	0.0284	0.03251	0.03701	0.04187	0.04705	0.05251	0.05816	0.06391	0.06964	0.07523	0.08053	0.08538	0.08963	0.09312	0.09572	0.09732	0.09786	0.09736	0.09594	0.09389
					7745.41	0.85752	0.92553	0.86492	1.01011	0.95653			4.63262	0.01336	0.81816	1.06508	0.79424	0.20968			0.00657	0.00782	0.00926	0.01093	0.01284	0.01501	0.01748	0.02026	0.02337	0.02682	0.0306	0.03471	0.03911	0.04378	0.04866	0.05365	0.05867	0.0636	0.0683	0.07262	0.07638	0.07942	0.08156	0.08262	0.08246	0.08097	0.07807	0.07378	0.06825
					7745.95	0.85341	0.93164	0.85689	1.00356	0.94963			4.6633	0.0065	0.79011	1.05934	0.79534	0.21294			0.00608	0.00727	0.00865	0.01024	0.01206	0.01413	0.01646	0.01907	0.02197	0.02518	0.02868	0.03247	0.03651	0.04077	0.0452	0.04971	0.05422	0.05861	0.06275	0.06649	0.06967	0.0721	0.0736	0.07398	0.07308	0.07075	0.06686	0.06136	0.05424
					7746.4	0.8496	0.93667	0.85032	0.99744	0.94448			4.69398	0.00456	0.75809	1.04528	0.78437	0.21719			0.00554	0.00667	0.00798	0.00948	0.0112	0.01315	0.01534	0.01779	0.0205	0.02348	0.02673	0.03022	0.03395	0.03786	0.04192	0.04606	0.05019	0.05422	0.05803	0.06149	0.06444	0.06671	0.06812	0.06851	0.06769	0.06551	0.06184	0.05661	0.0498
					7747	0.84668	0.94361	0.84206	0.98902	0.93935			4.72466	0.01169	0.7227	1.02395	0.76105	0.22134			0.00499	0.00605	0.00728	0.0087	0.01031	0.01214	0.01419	0.01647	0.01899	0.02175	0.02474	0.02796	0.03137	0.03496	0.03868	0.04248	0.0463	0.05005	0.05365	0.05698	0.05991	0.06231	0.06402	0.06487	0.06472	0.06341	0.06084	0.05697	0.05182
					7747.46	0.84424	0.94903	0.83611	0.98112	0.93607			4.75534	0.01976	0.68426	0.99643	0.72559	0.22412			0.00447	0.00546	0.00661	0.00793	0.00943	0.01114	0.01304	0.01516	0.01748	0.02002	0.02276	0.02568	0.02878	0.03203	0.0354	0.03886	0.04235	0.04582	0.04922	0.05245	0.05544	0.05808	0.06024	0.0618	0.06262	0.06258	0.0616	0.05964	0.05677
					7747.94	0.84327	0.95506	0.83083	0.97262	0.93292			4.78602	0.02752	0.64296	0.96368	0.67863	0.22439			0.00399	0.00491	0.00597	0.0072	0.0086	0.01018	0.01194	0.01389	0.01603	0.01834	0.02082	0.02345	0.02622	0.02911	0.03209	0.03515	0.03825	0.04138	0.04449	0.04757	0.05054	0.05337	0.05597	0.05825	0.06011	0.06145	0.0622	0.06231	0.06184
					7748.45	0.8435	0.96164	0.82586	0.96183	0.93083			4.8167	0.03444	0.59896	0.92642	0.62126	0.2213			0.00356	0.00441	0.0054	0.00654	0.00783	0.0093	0.01092	0.01271	0.01466	0.01676	0.01898	0.02132	0.02375	0.02626	0.02882	0.03142	0.03405	0.03672	0.03942	0.04217	0.04497	0.04782	0.05069	0.05354	0.05632	0.05894	0.06133	0.06345	0.06529
					7748.99	0.84505	0.96925	0.82142	0.95115	0.92888			4.84738	0.04012	0.55253	0.88511	0.55499	0.21435			0.00319	0.00397	0.00488	0.00594	0.00714	0.00849	0.01	0.01164	0.01342	0.01532	0.01731	0.01937	0.02147	0.02359	0.0257	0.0278	0.02989	0.03198	0.03411	0.03634	0.03872	0.04133	0.04422	0.04739	0.05084	0.05452	0.05837	0.0623	0.06628
					7749.45	0.84763	0.9754	0.81896	0.94308	0.92746			4.87806	0.04416	0.50423	0.83991	0.4817	0.20338			0.00286	0.00358	0.00442	0.0054	0.00652	0.00777	0.00917	0.01068	0.01232	0.01404	0.01582	0.01764	0.01944	0.02121	0.02289	0.02449	0.02598	0.0274	0.02881	0.0303	0.032	0.03407	0.03665	0.03984	0.04369	0.04818	0.05324	0.05877	0.0647
					7749.99	0.85135	0.98213	0.81697	0.93361	0.92623			4.90874	0.04628	0.45497	0.79077	0.40361	0.1886			0.00258	0.00324	0.00402	0.00492	0.00596	0.00713	0.00843	0.00984	0.01134	0.01292	0.01454	0.01615	0.01772	0.01919	0.02051	0.02165	0.02258	0.02332	0.02391	0.02448	0.02522	0.02641	0.02833	0.03122	0.03521	0.04029	0.04637	0.05332	0.061
					7750.48	0.8555	0.98879	0.81583	0.92428	0.92519			4.93942	0.04627	0.40606	0.73746	0.32335	0.17047			0.00233	0.00294	0.00366	0.0045	0.00546	0.00655	0.00776	0.00908	0.01049	0.01195	0.01344	0.01491	0.0163	0.01756	0.01862	0.01942	0.01991	0.02005	0.01986	0.01943	0.01897	0.01889	0.01972	0.02199	0.02596	0.03156	0.03859	0.04682	0.05607
					7750.93	0.86036	0.99528	0.81561	0.91763	0.92425			4.9701	0.04402	0.35916	0.67976	0.24416	0.1497			0.00211	0.00267	0.00334	0.00412	0.00501	0.00603	0.00717	0.0084	0.00972	0.0111	0.01249	0.01387	0.01515	0.01629	0.01721	0.01782	0.01805	0.01782	0.01708	0.01582	0.01413	0.01238	0.01145	0.01272	0.01678	0.02312	0.03114	0.04054	0.0511
					7751.47	0.86584	1.00205	0.81647	0.91023	0.923			5.00078	0.03955	0.31619	0.61759	0.17101	0.12717			0.00191	0.00243	0.00304	0.00377	0.0046	0.00555	0.00662	0.00778	0.00903	0.01033	0.01166	0.01296	0.01419	0.01528	0.01615	0.01673	0.01691	0.01661	0.01572	0.01414	0.01179	0.00864	0.00497	0.00401	0.00926	0.01676	0.02567	0.03587	0.04732
					7752.04	0.8718	1.00817	0.81884	0.90359	0.92149			5.03146	0.03301	0.2791	0.55125	0.11464	0.10392
					7752.5	0.87799	1.01217	0.8216	0.89825	0.91963			5.06214	0.02468	0.24951	0.48179	0.0985	0.08129
					7753.01	0.8847	1.01656	0.82618	0.8926	0.91703			5.09282	0.015	0.22817	0.41159	0.12765	0.06125
					7753.52	0.89175	1.0209	0.83128	0.88661	0.91355			5.1235	0.00527	0.21447	0.3455	0.17218	0.04723
					7753.98	0.89864	1.02348	0.83617	0.88187	0.90946			5.15418	0.00876	0.20656	0.29274	0.21502	0.04387
					7754.52	0.90586	1.02618	0.84278	0.87542	0.90394			5.18486	0.01965	0.20192	0.2677	0.25037	0.05126
					7755.06	0.91302	1.02783	0.84917	0.86931	0.8977			5.21553	0.03035	0.19822	0.28216	0.2759	0.06387
					7755.52	0.91996	1.02836	0.85463	0.86445	0.89235			5.24621	0.04005	0.19375	0.33237	0.2906	0.07747
					7756.06	0.92684	1.02826	0.86123	0.85813	0.88575			5.27689	0.04824	0.18755	0.40409	0.29417	0.09007
					7756.61	0.93364	1.02712	0.86755	0.85316	0.87813			5.30757	0.05455	0.17932	0.48479	0.28684	0.10072
					7757.18	0.94013	1.02496	0.87355	0.84766	0.86986			5.33825	0.05872	0.16917	0.56614	0.26926	0.10892
					7757.66	0.94617	1.02215	0.87854	0.84326	0.86342			5.36893	0.06061	0.15746	0.64251	0.24253	0.11434
					7758.06	0.95274	1.01921	0.88241	0.83967	0.85836			5.39961	0.0602	0.14462	0.70973	0.20807	0.11676
					7758.57	0.95953	1.01461	0.88702	0.8357	0.85228			5.43029	0.05761	0.13103	0.76461	0.16769	0.11608
					7759.63	0.96739	1.00224	0.89667	0.8293	0.84316			5.46097	0.05306	0.11697	0.80465	0.12349	0.11234
					7760.63	0.97524	0.98865	0.90904	0.827	0.84017			5.49165	0.0469	0.10259	0.82807	0.07804	0.10572
					7761.63	0.98273	0.97423	0.92807	0.82887	0.84158			5.52233	0.03951	0.08803	0.83377	0.03613	0.09658
					7762.63	0.98827	0.96128	0.95501	0.83274	0.84864			5.55301	0.03136	0.07349	0.82137	0.02769	0.0856
					7763.63	0.99308	0.94702	0.98636	0.83737	0.86069			5.58369	0.02292	0.05947	0.79119	0.06036	0.07382
					7764.6	0.99688	0.93372	1.01894	0.84217	0.87716			5.61437	0.01472	0.04706	0.74429	0.09291	0.06289
					7765.6	0.99972	0.92228	1.04959	0.84594	0.89564			5.64505	0.0075	0.03844	0.68239	0.11943	0.05522
					7766.55	1.00206	0.91271	1.07473	0.84996	0.9119			5.67573	0.00427	0.03642	0.60782	0.13864	0.05331
					7767.52	1.00471	0.90579	1.09644	0.85532	0.9276			5.70641	0.00795	0.0412	0.52342	0.15034	0.05771
					7768.41	1.00697	0.90138	1.11155	0.86277	0.93941			5.73709	0.01217	0.04959	0.43245	0.15518	0.06631
					7769.5	1.00979	0.89714	1.12578	0.87323	0.94802			5.76777	0.01537	0.05845	0.33856	0.15466	0.07631
					7770.44	1.01245	0.89428	1.13575	0.88329	0.95124			5.79845	0.01744	0.06594	0.24584	0.15111	0.08562
					7771.44	1.01502	0.89136	1.14515	0.89598	0.95155			5.82913	0.01848	0.07095	0.15965	0.14761	0.09288
					7772.5	1.01746	0.88886	1.15171	0.90896	0.95004			5.85981	0.01873	0.07288	0.09154	0.14734	0.09723
					7773.51	1.01957	0.88691	1.15149	0.92126	0.94814			5.89049	0.01847	0.0714	0.07617	0.15248	0.09817
					7774.51	1.02102	0.88575	1.14402	0.93258	0.94706			5.92117	0.01798	0.06644	0.11517	0.16316	0.09547
					7775.48	1.0221	0.88579	1.13072	0.94206	0.9466			5.95185	0.01744	0.05814	0.16108	0.17759	0.08913
					7776.57	1.02306	0.88739	1.11208	0.9509	0.94729			5.98253	0.01694	0.04683	0.19864	0.19309	0.07935
					7777.55	1.02339	0.89091	1.09346	0.95988	0.94916			6.0132	0.01636	0.03298	0.22459	0.20711	0.06652
					7778.47	1.02318	0.89488	1.07568	0.97028	0.9516			6.04388	0.01555	0.01718	0.23852	0.21765	0.05118
					7779.59	1.02315	0.90088	1.05346	0.98421	0.95583			6.07456	0.01429	0.000648098	0.24128	0.22336	0.03405
					7780.62	1.02261	0.90688	1.0329	0.99896	0.9602			6.10524	0.01243	0.0177	0.23455	0.22359	0.01626
					7781.54	1.0217	0.91221	1.01625	1.01535	0.96419			6.13592	0.00991	0.03543	0.22069	0.21829	0.00762
					7782.55	1.0206	0.9189	1.00011	1.03245	0.96913			6.1666	0.00677	0.05257	0.20265	0.20792	0.02353
					7783.64	1.01964	0.92568	0.98581	1.04833	0.9754			6.19728	0.00333	0.0686	0.18382	0.19343	0.04064
					7784.56	1.0182	0.9314	0.97541	1.05797	0.98041			6.22796	0.00267	0.08315	0.16778	0.17607	0.05626
					7785.65	1.01684	0.93882	0.96347	1.06542	0.98542			6.25864	0.00652	0.09594	0.1575	0.15735	0.06964
					7786.66	1.0151	0.94477	0.95243	1.06853	0.9891			6.28932	0.01088	0.1068	0.1542	0.13879	0.08032
					7787.49	1.01297	0.94938	0.94325	1.06905	0.99206			6.32	0.01508	0.11566	0.15669	0.12175	0.08804
					7788.61	1.01099	0.95399	0.93143	1.068	0.9952			6.35068	0.01885	0.12248	0.16216	0.10714	0.09268
					7789.53	1.00824	0.95753	0.92355	1.06621	0.99802			6.38136	0.02197	0.12727	0.16756	0.09516	0.09435
					7790.54	1.00547	0.9615	0.91608	1.06375	1.00175			6.41204	0.0243	0.13002	0.17054	0.08519	0.0933
					7791.49	1.00243	0.9661	0.9108	1.06139	1.00462			6.44272	0.02575	0.13069	0.16968	0.07613	0.08999
					7792.56	0.99937	0.97221	0.90711	1.05958	1.00809			6.4734	0.02633	0.12923	0.16438	0.06683	0.08504
					7793.48	0.99609	0.97843	0.90597	1.05839	1.01064			6.50408	0.02608	0.12562	0.15473	0.05661	0.07918
					7794.37	0.99281	0.9853	0.90704	1.05683	1.01234			6.53476	0.02517	0.11989	0.14147	0.04558	0.07324
					7795.44	0.98984	0.99433	0.91093	1.05426	1.01335			6.56544	0.02382	0.11228	0.12595	0.03518	0.06801
					7796.36	0.98652	1.00333	0.91657	1.04953	1.01371			6.59612	0.02232	0.10345	0.11037	0.02923	0.0641
					7797.34	0.98352	1.01364	0.92404	1.04401	1.01384			6.6268	0.02102	0.09467	0.09804	0.03231	0.06175
					7798.44	0.98092	1.02471	0.93379	1.03653	1.01348			6.65748	0.02025	0.08826	0.09306	0.04276	0.06075
					7799.42	0.97827	1.0342	0.94289	1.02843	1.01279			6.68816	0.0202	0.0874	0.09819	0.05598	0.06055
					7800.4	0.97597	1.04243	0.95135	1.01929	1.0117			6.71884	0.02086	0.0947	0.11249	0.06952	0.06048
					7801.47	0.9743	1.05072	0.95911	1.01011	1.01075			6.74952	0.02201	0.1104	0.13254	0.08254	0.05999
					7802.42	0.97275	1.05557	0.96373	1.00078	1.01021			6.7802	0.02341	0.13258	0.15507	0.09519	0.05876
					7803.55	0.9717	1.05855	0.96723	0.99061	1.00987			6.81087	0.02478	0.15884	0.1777	0.10826	0.05668
					7804.47	0.97074	1.05891	0.96826	0.9837	1.00952			6.84155	0.02598	0.18708	0.19877	0.12294	0.05387
					7805.6	0.9704	1.05673	0.96861	0.97572	1.00941			6.87223	0.02689	0.21562	0.21712	0.14038	0.05061
					7806.64	0.97013	1.05347	0.96869	0.96951	1.00949			6.90291	0.02748	0.24305	0.23187	0.16131	0.04731
					7807.62	0.97005	1.04932	0.96926	0.96434	1.01006			6.93359	0.02777	0.26818	0.24241	0.18575	0.04438
					7808.64	0.97053	1.04466	0.97047	0.9599	1.01026			6.96427	0.02778	0.29	0.24835	0.21307	0.04213
					7809.56	0.97131	1.04023	0.97178	0.95779	1.01045			6.99495	0.02759	0.3077	0.24954	0.24213	0.04069
					7810.57	0.97216	1.03485	0.97355	0.95563	1.01042			7.02563	0.02723	0.32065	0.24607	0.27153	0.03993
					7811.62	0.97303	1.02873	0.97647	0.95486	1.01013			7.05631	0.02678	0.32845	0.23824	0.29976	0.03955
					7812.6	0.97397	1.0225	0.9807	0.95532	1.00945			7.08699	0.02629	0.33088	0.22664	0.3254	0.03924
					7813.7	0.9749	1.01479	0.98742	0.95733	1.00798			7.11767	0.02582	0.32796	0.21205	0.34717	0.03877
					7814.57	0.97523	1.00836	0.99428	0.95944	1.00624			7.14835	0.0254	0.31992	0.1955	0.36406	0.03805
					7815.56	0.976	1.00074	1.00333	0.96191	1.00427			7.17903	0.0251	0.30716	0.17826	0.37537	0.03719
					7816.54	0.97708	0.9929	1.01336	0.96401	1.00182			7.20971	0.02495	0.29029	0.16181	0.38076	0.03642
					7817.56	0.97803	0.98459	1.0237	0.9655	0.99887			7.24039	0.02496	0.27004	0.14787	0.38026	0.03603
					7818.48	0.97889	0.9768	1.03195	0.96598	0.99643			7.27107	0.02511	0.24724	0.13821	0.3743	0.03625
					7819.44	0.97976	0.96883	1.03877	0.96598	0.99377			7.30175	0.02534	0.22283	0.13424	0.36367	0.03715
					7820.37	0.9806	0.96113	1.04306	0.96538	0.99161			7.33243	0.02558	0.19773	0.13649	0.34952	0.03857
					7821.44	0.98147	0.95243	1.04501	0.9647	0.98918			7.36311	0.02572	0.17287	0.14432	0.33326	0.04021
					7822.43	0.98224	0.94457	1.04414	0.96454	0.98745			7.39379	0.02568	0.14912	0.15631	0.31654	0.04174
					7823.39	0.98283	0.9373	1.0414	0.96512	0.98586			7.42447	0.02536	0.12725	0.17074	0.30102	0.04283
					7824.41	0.98343	0.92982	1.03657	0.96643	0.98421			7.45515	0.0247	0.10785	0.18606	0.28823	0.04327
					7825.42	0.98403	0.92352	1.02995	0.96831	0.98285			7.48583	0.02368	0.09132	0.20086	0.27924	0.04295
					7826.44	0.98477	0.91785	1.02198	0.97071	0.98153			7.51651	0.0223	0.07778	0.21396	0.27447	0.04186
					7827.46	0.9854	0.9134	1.01282	0.9736	0.98027			7.54719	0.0206	0.0671	0.22426	0.27354	0.04009
					7828.5	0.9861	0.90931	1.00234	0.97715	0.97911			7.57787	0.01864	0.05892	0.23082	0.27545	0.03782
					7829.44	0.98676	0.90768	0.99246	0.98062	0.97814			7.60854	0.01652	0.05283	0.23286	0.2788	0.03527
					7830.42	0.98755	0.90623	0.98159	0.98451	0.97698			7.63922	0.01433	0.04858	0.22978	0.28214	0.03267
					7831.41	0.98821	0.90637	0.97057	0.98837	0.97572			7.6699	0.01219	0.04619	0.22122	0.28416	0.03022
					7832.52	0.98929	0.90705	0.95825	0.99256	0.97517			7.70058	0.01022	0.04588	0.20709	0.28383	0.02803
					7833.57	0.9903	0.90898	0.94742	0.99563	0.97425			7.73126	0.00851	0.04775	0.18759	0.28047	0.0261
					7834.56	0.99125	0.91102	0.93843	0.9978	0.97363			7.76194	0.00715	0.05157	0.16323	0.27369	0.02433
					7835.58	0.99223	0.91359	0.93101	0.99915	0.97297			7.79262	0.00622	0.05675	0.13481	0.26344	0.02256
					7836.51	0.99318	0.91596	0.92726	0.99968	0.97219			7.8233	0.00578	0.06255	0.10335	0.24998	0.02061
					7837.56	0.99438	0.91857	0.92621	0.99965	0.97183			7.85398	0.00582	0.06822	0.07006	0.23384	0.01838
					7838.64	0.99562	0.92124	0.92928	0.99884	0.97134			7.88466	0.00631	0.07314	0.03632	0.21582	0.01581
					7839.6	0.99652	0.92367	0.93545	0.99748	0.9704			7.91534	0.00718	0.07678	0.00546	0.19697	0.01293
					7840.33	0.99718	0.9255	0.94217	0.99682	0.96975			7.94602	0.00831	0.07878	0.02859	0.17852	0.00986
					7841.47	0.99834	0.92868	0.95486	0.99521	0.96905			7.9767	0.00962	0.07888	0.05647	0.16178	0.00677
					7842.49	0.99916	0.93161	0.96794	0.99322	0.9679			8.00738	0.011	0.07699	0.08065	0.14794	0.004
					7843.45	1.00002	0.93474	0.98084	0.98998	0.96677			8.03806	0.01234	0.0731	0.10058	0.13776	0.0025
					7844.45	1.00098	0.93798	0.99366	0.98678	0.96607			8.06874	0.01356	0.06736	0.11618	0.1313	0.00338
					7845.38	1.00169	0.94085	1.00506	0.98243	0.96476			8.09942	0.01457	0.06002	0.12782	0.12782	0.0049
					7846.4	1.00254	0.944	1.01552	0.97615	0.96369			8.1301	0.01532	0.0515	0.13624	0.12605	0.00602
					7847.37	1.00342	0.94685	1.023	0.96914	0.96277			8.16078	0.01579	0.0424	0.1425	0.12464	0.00653
					7848.3	1.00396	0.94962	1.0279	0.96156	0.96217			8.19146	0.01597	0.0337	0.14773	0.12255	0.00637
					7849.33	1.00467	0.95299	1.03049	0.95205	0.96142			8.22214	0.0159	0.02711	0.15296	0.11922	0.00558
					7850.38	1.00533	0.95659	1.03029	0.9428	0.96091			8.25282	0.01567	0.02505	0.15876	0.11457	0.00425
					7851.37	1.00601	0.96058	1.02757	0.9341	0.96068			8.2835	0.01537	0.02844	0.16519	0.10897	0.00251
					7852.16	1.00609	0.96375	1.02423	0.92847	0.96046			8.31418	0.01513	0.03517	0.17173	0.10312	0.000533939
					7853.39	1.00706	0.97035	1.01794	0.92093	0.9612			8.34486	0.01505	0.04294	0.17756	0.09789	0.00151
					7854.36	1.00742	0.97582	1.01299	0.91737	0.96131			8.37554	0.0152	0.05044	0.18176	0.094	0.00344
					7855.35	1.00799	0.98272	1.00819	0.91578	0.96215			8.40621	0.0156	0.05698	0.18356	0.0918	0.00507
					7856.5	1.00863	0.99078	1.00356	0.91621	0.96341			8.43689	0.01617	0.06218	0.18244	0.09104	0.00628
					7857.49	1.00846	0.99869	1.00138	0.91823	0.96468			8.46757	0.01683	0.06583	0.17827	0.09098	0.00694
					7858.49	1.00789	1.00659	0.99964	0.92185	0.96659			8.49825	0.01745	0.06783	0.1713	0.09064	0.00701
					7860.37	1.00843	1.0213	1.00205	0.93191	0.9702			8.52893	0.01793	0.06818	0.16215	0.08909	0.00648
					7862.36	1.00859	1.03586	1.00874	0.94527	0.97483			8.55961	0.0182	0.0669	0.15174	0.08562	0.0054
					7864.39	1.00844	1.04941	1.01739	0.96029	0.9802			8.59029	0.01821	0.0641	0.14119	0.07985	0.00397
					7866.44	1.00841	1.06126	1.0264	0.97588	0.98592			8.62097	0.01794	0.05992	0.13157	0.07169	0.00279
					7868.32	1.00773	1.06932	1.03474	0.9903	0.99109			8.65165	0.01741	0.05452	0.12365	0.06136	0.0032
					7870.29	1.0071	1.07496	1.0426	1.00467	0.99674			8.68233	0.01666	0.04808	0.11766	0.04935	0.00511
					7872.23	1.00619	1.07708	1.04782	1.01689	1.00178			8.71301	0.01576	0.04082	0.11315	0.03655	0.00741
					7874.18	1.00502	1.07489	1.0499	1.02562	1.00667			8.74369	0.01481	0.03297	0.10922	0.02467	0.00962
					7876.18	1.00389	1.06775	1.04865	1.03114	1.01078			8.77437	0.0139	0.02483	0.10487	0.01828	0.01152
					7878.27	1.00297	1.05702	1.04333	1.03355	1.01375			8.80505	0.01315	0.01693	0.0993	0.02275	0.01295
					7880.27	1.0018	1.04298	1.03449	1.03446	1.01551			8.83573	0.01263	0.01077	0.09221	0.03318	0.0138
					7882.25	1.00061	1.02566	1.02281	1.03474	1.0163			8.86641	0.01238	0.01058	0.08395	0.04453	0.01403
					7884.31	0.99972	1.00646	1.00761	1.03491	1.01587			8.89709	0.01238	0.01639	0.07558	0.05525	0.01365
					7886.38	0.99892	0.98508	0.99017	1.03524	1.01453			8.92777	0.01257	0.02386	0.06895	0.06487	0.01271
					7888.42	0.99818	0.96518	0.97205	1.03606	1.01269			8.95845	0.01285	0.03145	0.06624	0.07336	0.01135
					7890.43	0.99756	0.94787	0.95515	1.03662	1.01096			8.98913	0.01312	0.03865	0.06864	0.08085	0.00981
					7892.5	0.9971	0.93406	0.9408	1.036	1.00913			9.01981	0.01333	0.04523	0.07536	0.08757	0.00843
					7894.36	0.99651	0.92651	0.93145	1.03344	1.00798			9.05049	0.01342	0.05105	0.08418	0.09372	0.00768
					7896.34	0.99618	0.92394	0.92626	1.02818	1.00687			9.08117	0.01337	0.05599	0.09282	0.0994	0.00786
					7898.33	0.99586	0.92648	0.92679	1.02051	1.00607			9.11185	0.01318	0.05998	0.09952	0.10462	0.00884
					7900.19	0.99537	0.93178	0.93274	1.01308	1.00552			9.14253	0.01285	0.063	0.10311	0.10924	0.01015
					7902.27	0.99531	0.93988	0.94436	1.00533	1.00499			9.17321	0.01243	0.06506	0.10286	0.11303	0.01138
					7904.26	0.99492	0.94819	0.95874	0.99958	1.00413			9.20388	0.01192	0.0662	0.09849	0.11574	0.01227
					7906.31	0.99475	0.9562	0.97463	0.99518	1.00327			9.23456	0.01136	0.06651	0.09005	0.11711	0.01266
					7908.35	0.99465	0.96337	0.98937	0.99101	1.00226			9.26524	0.01077	0.06616	0.07792	0.11696	0.01249
					7910.34	0.99448	0.96893	1.00164	0.98748	1.0005			9.29592	0.01016	0.06532	0.06271	0.11518	0.01174
					7912.42	0.99471	0.97338	1.01251	0.98296	0.99935			9.3266	0.00954	0.06424	0.04527	0.11177	0.01046
					7914.48	0.99515	0.97669	1.02042	0.97812	0.99762			9.35728	0.00892	0.06319	0.02665	0.10683	0.00875
					7916.5	0.99567	0.97929	1.02557	0.97245	0.99638			9.38796	0.00829	0.06243	0.00883	0.10054	0.00676
					7918.52	0.99623	0.98122	1.02831	0.96675	0.99528			9.41864	0.00765	0.0622	0.01293	0.09317	0.00476
					7920.49	0.99684	0.98257	1.02872	0.962	0.99462			9.44932	0.00702	0.06264	0.02915	0.085	0.00331
					7922.43	0.99746	0.98365	1.02793	0.95905	0.9938			9.48	0.00639	0.06377	0.04354	0.07636	0.00337
					7924.34	0.99785	0.98437	1.02675	0.95794	0.99339			9.51068	0.00579	0.06548	0.05502	0.06758	0.0047
					7926.27	0.99823	0.98497	1.02555	0.95968	0.99336			9.54136	0.00525	0.06756	0.06315	0.05898	0.00626
					7928.3	0.99878	0.98569	1.0237	0.96372	0.9933			9.57204	0.00478	0.06974	0.06773	0.05084	0.00759
					7930.36	0.99936	0.98659	1.02162	0.96935	0.99345			9.60272	0.0044	0.07172	0.06884	0.04347	0.00852
					7932.31	0.99959	0.98783	1.01937	0.97544	0.9934			9.6334	0.00415	0.07321	0.06681	0.03713	0.00899
					7934.4	1.00039	0.98994	1.01737	0.98301	0.99345			9.66408	0.00403	0.07397	0.06224	0.03211	0.00898
					7936.4	1.00088	0.99284	1.0161	0.99032	0.99346			9.69476	0.00408	0.0738	0.05596	0.02868	0.00852
					7938.53	1.00156	0.99869	1.01527	0.99767	0.99371			9.72544	0.00432	0.07255	0.04913	0.02697	0.00767
					7940.59	1.00192	1.00559	1.01413	1.00375	0.99359			9.75612	0.00477	0.07016	0.04321	0.02687	0.00653
					7942.57	1.00228	1.01298	1.01202	1.00751	0.99388			9.7868	0.00543	0.06661	0.03976	0.02806	0.00519
					7944.55	1.00237	1.02044	1.00923	1.00929	0.99396			9.81748	0.00626	0.06195	0.03973	0.03013	0.00377
					7946.59	1.00264	1.0275	1.00607	1.00875	0.99401			9.84816	0.00723	0.05628	0.04268	0.03275	0.00243
					7948.51	1.00273	1.03366	1.00323	1.00663	0.99414			9.87884	0.00828	0.04979	0.04719	0.03574	0.00143
					7950.46	1.00308	1.0388	1.0007	1.00386	0.99422			9.90952	0.00934	0.04269	0.0519	0.03896	0.00128
					7952.38	1.00313	1.04219	0.99943	1.00129	0.99379			9.9402	0.01035	0.03528	0.05591	0.04235	0.00179
					7954.36	1.0031	1.0444	0.9991	0.99921	0.99387			9.97088	0.01124	0.02793	0.05877	0.04582	0.00227
					7956.35	1.00302	1.0438	0.99989	0.99759	0.99345
					7958.33	1.00296	1.04099	1.00099	0.99632	0.99322
					7960.41	1.0028	1.03644	1.00128	0.99483	0.99289
					7962.43	1.0025	1.02933	1.00019	0.99344	0.99239
					7964.48	1.00234	1.02104	0.99737	0.99224	0.99241
					7966.56	1.00222	1.01228	0.99319	0.99185	0.9922
					7968.58	1.00178	1.00367	0.98866	0.99228	0.9923
					7970.66	1.00154	0.99636	0.98455	0.99278	0.99213
					7972.62	1.00121	0.99047	0.9815	0.99239	0.99229
					7974.59	1.001	0.98573	0.97954	0.99144	0.99244
					7976.43	1.00051	0.98286	0.97853	0.99066	0.99264
					7978.55	1.00065	0.98007	0.97873	0.99061	0.99304
					7980.42	1.00047	0.97802	0.98007	0.99178	0.99365
					7982.42	1.00045	0.97605	0.98245	0.9939	0.99394
					7984.48	1.00039	0.97405	0.98524	0.99668	0.99469
					7986.45	1.00034	0.97213	0.9886	0.99945	0.99542
					7988.48	1.00018	0.97006	0.9922	1.0017	0.99605
					7990.54	1.00018	0.96843	0.99626	1.00289	0.99684
					7992.57	1.00014	0.96731	1.00056	1.00269	0.99746
					7994.61	1.00014	0.96739	1.0048	1.00119	0.99828
					7996.61	1.00005	0.9683	1.00858	0.99904	0.99906
					7998.68	1.00019	0.97009	1.01147	0.99631	0.99983
					8000.69	1	0.97286	1.01375	0.99436	1.00041
					8002.64	0.99979	0.97571	1.01525	0.99349	1.00113
					8004.58	0.99967	0.97869	1.01625	0.99403	1.00194
					8006.53	0.9991	0.98181	1.01706	0.99567	1.00276
					8008.42	0.99799	0.98483	1.01744	0.99808	1.00359
					8011.59	0.99869	0.98975	1.01765	1.00303	1.00491
					8014.61	0.99871	0.994	1.01533	1.00759	1.00604
					8017.7	0.99846	0.99758	1.00987	1.01044	1.00693
					8020.72	0.99812	1.00029	1.00261	1.01081	1.00773
					8023.78	0.99839	1.00288	0.99573	1.00919	1.00802
					8026.81	0.99831	1.00599	0.99113	1.00723	1.00772
					8029.69	0.99826	1.0096	0.98913	1.00555	1.00693
					8032.7	0.99834	1.01358	0.98922	1.00325	1.00548
					8035.55	0.9984	1.01687	0.99054	1.00126	1.00392
					8038.59	0.99837	1.01946	0.99233	0.99989	1.00233
					8041.6	0.99859	1.02114	0.99382	1.00009	1.00063
					8044.65	0.99871	1.02189	0.99407	1.00079	0.99914
					8047.73	0.99887	1.02154	0.99334	1.00084	0.99788
					8050.81	0.99909	1.01976	0.99185	0.99893	0.99698
					8053.8	0.99925	1.01689	0.99102	0.99579	0.99638
					8056.63	0.99925	1.01313	0.99191	0.99225	0.99627
					8059.72	0.99944	1.00868	0.99415	0.98996	0.99586
					8062.56	0.99945	1.00522	0.99683	0.98973	0.9961
					8065.59	0.99966	1.00257	0.99969	0.99137	0.99594
					8068.56	1.00002	1.00115	1.00243	0.99452	0.99603
					8071.63	1.00108	1.00054	1.00548	0.99872	0.99607
					8074.67	1.00196	0.99975	1.0088	1.00229	0.9961
					8077.58	1.00199	0.99816	1.01135	1.00409	0.99599
					8080.78	1.00237	0.99546	1.01283	1.00384	0.99647
					8083.82	1.00217	0.99274	1.01296	1.00163	0.99702
					8086.75	1.0012	0.99087	1.01259	0.99771	0.99698
					8089.61	1.0004	0.98945	1.01128	0.993	0.99742
					8092.53	1.00029	0.98891	1.00935	0.98894	0.9983
					8095.59	1.00029	0.98864	1.00676	0.98645	0.9987
					8098.61	1.00026	0.98891	1.00276	0.98703	0.99922
					8101.64	1.00015	0.98954	0.99802	0.98998	0.9997
					8104.76	1.00028	0.99043	0.99382	0.99401	1.00008
					8107.76	1.00017	0.99171	0.99097	0.99755	0.99985
					8110.8	1.00034	0.99336	0.98988	0.9999	1.00016
					8113.71	1.00027	0.9954	0.9904	1.00092	0.99995
					8116.65	1.00034	0.99776	0.9921	1.00126	1.00033
					8119.5	1.00009	1.00012	0.99433	1.00184	1.00041
					8122.55	1.00019	1.00257	0.99662	1.0032	1.00032
					8125.56	1.00006	1.00481	0.9982	1.00503	1.00046
					8128.64	1.00001	1.0065	0.9988	1.00739	1.00069
					8131.56	0.99967	1.00778	0.99824	1.0096	1.00108
					8134.74	0.99984	1.00898	0.99808	1.01101	1.00148
					8137.8	0.99977	1.01015	0.99819	1.01104	1.00221
					8140.76	0.9997	1.01147	0.99811	1.00996	1.00246
					8143.57	0.99949	1.01256	0.99795	1.00826	1.00262
					8146.47	0.99946	1.01344	0.99761	1.00647	1.00281
					8149.41	0.99959	1.01398	0.99741	1.00503	1.00332
					8152.54	0.99982	1.01376	0.99755	1.00431	1.00335
					8155.42	0.99964	1.01295	0.99816	1.00438	1.0033
					8158.61	0.9998	1.01163	0.99892	1.00455	1.00309
					8161.53	0.99959	1.01022	0.99944	1.0046	1.00309
					8164.57	0.99933	1.00868	1	1.00461	1.00297
					8167.75	0.99956	1.00725	1.00103	1.00527	1.00259
					8170.7	0.99953	1.00621	1.00255	1.00603	1.00224
					8173.56	0.99976	1.00551	1.00441	1.00647	1.00247
					8176.33	0.99959	1.00526	1.00583	1.00588	1.00226
					8179.48	0.99999	1.00521	1.00673	1.00425	1.00205
					8182.53	1.00015	1.00514	1.00672	1.00178	1.00223
					8185.53	1.00027	1.00498	1.00607	0.99931	1.00205
					8188.59	1.00015	1.00461	1.00519	0.99728	1.00194
					8191.72	1.00035	1.00408	1.00443	0.99623	1.00188
					8194.69	1.00027	1.00325	1.00381	0.99585	1.00165
					8197.73	1.00046	1.00222	1.00319	0.99587	1.00188
					8200.55	1.00015	1.00127	1.00249	0.99594	1.00181
					8203.4	1.00002	1.00054	1.00187	0.99638	1.00172
					8206.44	1.00018	0.99983	1.00114	0.99692	1.0017
					8209.49	1.00036	0.99918	1.00036	0.99736	1.00188
					8212.5	1.00039	0.99861	0.99968	0.99781	1.00145
					8215.39	1.00033	0.99786	0.99901	0.99844	1.00135
					8218.58	1.00061	0.99727	0.99816	0.99961	1.00142
					8221.63	1.00069	0.99694	0.99764	1.00113	1.00146
					8224.66	1.00131	0.99681	0.99756	1.00277	1.00093
					8227.52	1.00108	0.99703	0.99792	1.00443	1.00079
					8230.43	1.00097	0.99746	0.99815	1.00594	1.00042
					8233.36	1.00081	0.99808	0.99813	1.00741	1.00015
					8236.4	1.00084	0.99891	0.9979	1.00801	0.99998
					8239.34	1.00007	0.99983	0.99754	1.00805	0.99959
					8242.44	1.00018	1.00097	0.99721	1.00749	0.99949
					8245.48	1.00018	1.00221	0.99706	1.00661	0.99937
					8248.56	1.00025	1.00361	0.99713	1.00582	0.99914
					8251.54	1.00008	1.00506	0.99752	1.00489	0.99905
					8254.59	1.0003	1.0064	0.99815	1.00379	0.99874
					8257.51	1.00046	1.00745	0.99898	1.00304	0.99874
					8260.43	1.00048	1.00818	1.00027	1.00244	0.99893
					8263.33	1.00094	1.00856	1.00191	1.00192	0.99896
					8266.28	1.00099	1.00866	1.00344	1.00117	0.99914
					8269.25	1.00085	1.00845	1.00443	1.00066	0.9994
					8272.44	1.00082	1.00799	1.00495	1.0006	0.99946
					8275.44	1.00052	1.00735	1.00496	1.00066	0.99969
					8278.54	1	1.00666	1.00441	1.00116	0.99994
					8281.58	1.00002	1.00597	1.00358	1.00146	1.00018
					8284.58	1.00006	1.00525	1.00254	1.00163	1.00031
					8287.43	0.99988	1.00451	1.00149	1.0015	1.00038
					8290.4	1.00005	1.00375	1.00069	1.00134	1.00071
					8293.22	0.99989	1.00305	1.00041	1.001	1.00061
					8296.2	0.99981	1.00215	1.00037	1.00071	1.00074
					8299.32	0.99982	1.00139	1.00045	1.00044	1.00095
					8302.4	0.99979	1.00081	1.0006	1.00026	1.0008
					8305.46	0.99938	1.0004	1.00068	1.00042	1.00116
					8308.42	0.99875	1.00024	1.00053	1.00054	1.00148
					8312.56	0.99939	0.99971	0.9999	1.00051	1.00127
					8316.45	0.9996	0.99914	0.99917	1.00084	1.00122
					8320.34	0.99962	0.99862	0.99868	1.00121	1.00055
					8324.23	0.99953	0.99823	0.99835	1.00203	1.00004
					8328.29	0.99949	0.99793	0.99837	1.00318	1.0006
					8332.36	0.99944	0.99756	0.99878	1.00436	1.00032
					8336.43	0.99928	0.99719	0.99897	1.00547	1.00024
					8340.47	0.99915	0.99688	0.99884	1.00598	1.0005
					8344.45	0.99917	0.99665	0.9988	1.00568	1.00027
					8348.33	0.99912	0.99636	0.9988	1.00516	1.00049
					8352.19	0.99905	0.9961	0.9989	1.00433	1.00089
					8356.11	0.99898	0.99584	0.99906	1.00343	1.00082
					8360.24	0.99897	0.99558	0.99908	1.00246	1.00109
					8364.34	0.99894	0.99539	0.99935	1.0017	1.00006
					8368.41	0.99891	0.99531	0.99988	1.00107	0.99938
					8372.41	0.99857	0.99525	1.00027	1.00086	0.99919
					8376.36	0.99833	0.99537	1.00064	1.00072	0.99885
					8380.24	0.9984	0.99543	1.0008	0.99949	0.99846
					8384.19	0.99827	0.9954	1.00048	0.99799	0.99803
					8388.21	0.99809	0.99538	0.99986	0.99695	0.99794
					8392.14	0.99806	0.99533	0.99921	0.99624	0.99797
					8396.37	0.99819	0.99518	0.99861	0.99553	0.99742
					8400.34	0.99787	0.99494	0.99819	0.99524	0.99709
					8404.41	0.99769	0.99465	0.99785	0.99553	0.99699
					8408.11	0.99719	0.9944	0.99759	0.99571	0.99692
					8412.09	0.99753	0.9941	0.99745	0.99589	0.99654
					8416.14	0.99782	0.99339	0.99758	0.99595	0.99623
					8420.2	0.9976	0.99265	0.99777	0.99569	0.99588
					8424.22	0.99746	0.99192	0.99773	0.99533	0.99588
					8428.35	0.99751	0.9911	0.99744	0.99501	0.99562
					8432.35	0.99666	0.99035	0.99703	0.99505	0.99556
					8436.28	0.99594	0.98967	0.99658	0.99516	0.99497
					8440.05	0.99539	0.98896	0.99605	0.99533	0.99471
					8444.13	0.99543	0.98812	0.99558	0.99574	0.99409
					8448.11	0.99445	0.98725	0.99524	0.99627	0.99389
[truncated: 175 more columns]

## Sheet: Fig.2
Fig.2a	Time (min)	Cu-SA/PN-g-C3N4	SD	Fe-SA/PN-g-C3N4	SD	Ni-SA/PN-g-C3N4	SD	Co-SA/PN-g-C3N4	SD	PN-g-C3N4	SD		Fig.2b	Field [G]	Cat.+PMS	Cat.+PMS+MeOH	Cat.+PMS+DMSO	Cat.+PMS+PhOH		Fig.2c	Time (min)	PMSO (uM)	SD	PMSO2 (uM)	SD	η PMSO2	SD		Fig.2d	Raman shift (cm-1)	PMS	PhOH	Cat.	Cat.PMS	Cat.+PMS+PhOH		Fig.2e	Photon energy (eV)	Control	Pre-oxidation		Fig.2f		Potential (V vs RHE)	PhOH removal efficiency within 30 min (%)
	0	1	0	1	0	1	0	1	0	1	0			3416.05	-0.07206	-0.0831	-0.07688	-0.08578			0	515.903	0.02747	24.6164	7.98581	100	1.47235			202.08	60.4633	13.1842	-5.82632	140.41	14.5685			760	0.06766	0.16655			Cu (III)	1.2	24.0031
	2	0.95845	0.00915	0.55222	0.01877	0.90091	0.03495	0.47293	0.01613	1.00842	0.01474			3416.15	-0.07354	-0.08435	-0.07647	-0.0857			2	235.259	90.5707	283.974	90.0751	92.6657	4.71116			202.597	48.5065	-3.23804	4.34027	117.036	-23.4793			760.5	0.06671	0.16675			Ni (IV)	1.45	50.1685
	5	0.92681	0.01614	0.37768	0.00777	0.82012	0.04541	0.2172	0.02703	1.0035	0.01909			3416.25	-0.07533	-0.08523	-0.07609	-0.08543			5	53.9323	36.4603	442.345	9.8324	91.8148	4.92634			203.114	48.2192	6.96436	-2.86594	74.6709	-63.9093			761	0.06749	0.16614			Fe (IV)	1.6	73.324
	9	0.87353	0.01558	0.24546	0.018	0.74307	0.03636	0.10458	0.03457	1.00551	0.0266			3416.35	-0.07733	-0.0855	-0.07584	-0.08499			9	0	0	513.029	9.35777	94.9141	1.73125			203.631	59.5212	-5.8125	-2.57529	83.2727	-39.1683			761.5	0.06728	0.16632			Co (IV)	1.76	94.975
	14	0.82756	0.03476	0.18328	0.01327	0.67211	0.04211	0.06554	0.02193	1.00754	0.02			3416.45	-0.07932	-0.08512	-0.07576	-0.08447			14	0	0	519.65	8.29948	96.1389	1.53546			204.146	56.3884	-7.41785	-7.64209	46.2473	-9.24189			762	0.06644	0.16594
	20	0.8027	0.01184	0.15831	0.00703	0.60498	0.03581	0.05161	0.01794	1.005	0.0125			3416.55	-0.08094	-0.08435	-0.07589	-0.08396			20	0	0	526.149	8.34715	97.3413	1.54428			204.663	53.6365	5.72314	-12.7349	22.8961	-53.4754			762.5	0.0665	0.1652
	30	0.75997	0.01515	0.15611	0.00657	0.5214	0.03264	0.05025	0.01534	1.004	0.0115			3416.65	-0.08182	-0.0837	-0.07625	-0.0835			30	0	0	526.965	10.3779	97.4922	1.91999			205.179	37.4062	-1.78699	-9.12234	99.7604	-37.9909			763	0.06723	0.16512
														3416.75	-0.08174	-0.08352	-0.07688	-0.08307												205.696	31.912	2.3999	1.86075	87.613	-27.9436			763.5	0.06627	0.16448
														3416.85	-0.08083	-0.08381	-0.07779	-0.08266												206.213	31.4783	0.51196	-7.68622	106.299	10.1606			764	0.06672	0.16502
														3416.95	-0.07951	-0.08427	-0.07889	-0.0824												206.73	38.0367	-8.45923	-6.1398	61.6109	41.7303			764.5	0.06638	0.16342
														3417.05	-0.07822	-0.0846	-0.07999	-0.08235												207.244	33.2505	-1.05859	-5.9758	57.7174	21.6771			765	0.0665	0.16485
														3417.15	-0.07723	-0.08468	-0.08073	-0.08247												207.761	39.8887	1.82031	5.21872	67.6055	33.459			765.2	0.06666	0.16438
														3417.25	-0.07654	-0.08454	-0.0808	-0.08251												208.278	43.6865	-0.72595	-3.09717	17.0474	41.3779			765.4	0.06574	0.16447
														3417.35	-0.07602	-0.08429	-0.08013	-0.08226												208.795	27.907	-10.1125	-0.91901	70.5552	-31.9525			765.6	0.06603	0.16379
														3417.45	-0.07561	-0.08399	-0.07899	-0.08173												209.311	22.7929	-4.95972	-1.26221	35.4319	-2.24238			765.8	0.06642	0.16358
														3417.55	-0.07538	-0.08363	-0.07798	-0.0812												209.826	22.9414	12.0195	7.28522	32.1188	21.1148			766	0.0667	0.16389
														3417.65	-0.07539	-0.08313	-0.07766	-0.08104												210.342	12.743	-0.77661	6.13739	85.6089	-2.48873			766.2	0.06602	0.1642
														3417.75	-0.0756	-0.08237	-0.07824	-0.08142												210.859	18.5396	-12.8115	-5.52426	97.3227	24.1495			766.4	0.06595	0.16389
														3417.85	-0.07595	-0.08132	-0.07951	-0.08214												211.375	24.4626	-17.8239	1.15994	21.6361	31.4016			766.6	0.06582	0.16339
														3417.95	-0.07641	-0.08006	-0.08104	-0.08277												211.89	36.618	1.10693	2.0321	42.8976	3.38742			766.8	0.06659	0.16391
														3418.05	-0.07704	-0.07884	-0.08252	-0.08283												212.406	33.5938	-8.96802	7.56564	65.1053	38.4902			767	0.06646	0.16393
														3418.15	-0.07792	-0.07798	-0.08381	-0.08214												212.923	20.7741	4.03711	3.65115	13.0924	10.4143			767.2	0.06534	0.16348
														3418.25	-0.07898	-0.07763	-0.0849	-0.0809												213.439	38.4048	8.44348	1.23776	21.3226	23.6974			767.4	0.06561	0.16349
														3418.35	-0.08005	-0.07775	-0.08579	-0.07965												213.953	12.9884	-4.74902	-15.3075	53.4932	-5.23591			767.6	0.06538	0.16287
														3418.45	-0.08097	-0.07808	-0.08649	-0.079												214.469	13.8463	-10.0569	15.5685	6.06006	9.07074			767.8	0.06607	0.16326
														3418.55	-0.08168	-0.07831	-0.08703	-0.07938												214.986	17.358	-7.43604	-3.70398	18.8038	45.8213			768	0.06546	0.16327
														3418.65	-0.08223	-0.07831	-0.08751	-0.08085												215.502	15.2332	-8.12415	-0.69388	-27.9417	-25.6146			768.2	0.06588	0.1634
														3418.75	-0.08267	-0.07815	-0.08796	-0.08313												216.016	-5.4225	-11.3365	4.0892	-10.7176	-79.6273			768.4	0.06576	0.16343
														3418.85	-0.08301	-0.07804	-0.0883	-0.08565												216.532	8.51795	-8.46448	9.75702	29.2681	29.4717			768.6	0.06582	0.16284
														3418.95	-0.08316	-0.07819	-0.08841	-0.08772												217.049	15.1796	-5.68494	-0.27219	19.5356	-48.4172			768.8	0.06623	0.16253
														3419.05	-0.08297	-0.07875	-0.08812	-0.08882												217.563	1.05901	19.8142	1.87549	-10.0711	21.1099			769	0.06619	0.16338
														3419.15	-0.08238	-0.07974	-0.08743	-0.08876												218.079	18.9893	8.22742	0.09515	36.5945	-39.7588			769.2	0.06594	0.16318
														3419.25	-0.08154	-0.08103	-0.08651	-0.08776												218.595	6.84155	10.1423	-10.7806	27.83	-58.1328			769.4	0.06563	0.16252
														3419.35	-0.08077	-0.08226	-0.08572	-0.08629												219.111	4.73211	-22.3057	-6.09976	-35.43	-93.6029			769.6	0.06586	0.16224
														3419.45	-0.08036	-0.08299	-0.0854	-0.08481												219.625	5.37072	8.10571	-1.59589	13.0632	-5.6322			769.8	0.06576	0.16234
														3419.55	-0.08045	-0.08291	-0.08563	-0.08358												220.141	10.8846	-16.8749	-12.7762	-35.9296	-59.3424			770	0.06572	0.16179
														3419.65	-0.081	-0.08192	-0.08616	-0.08257												220.657	-5.56053	9.58215	-5.83264	-14.5741	-21.8377			770.2	0.06587	0.16176
														3419.75	-0.08188	-0.08009	-0.08661	-0.08159												221.171	-2.73968	-4.01282	-5.83917	15.6239	-54.7736			770.4	0.06598	0.1624
														3419.85	-0.08297	-0.07764	-0.08663	-0.08041												221.687	6.82645	5.89233	2.90674	22.7379	-4.88353			770.6	0.06594	0.16169
														3419.95	-0.0842	-0.07494	-0.08614	-0.0789												222.203	24.3735	5.43494	13.2708	-5.02701	-23.0535			770.8	0.0658	0.16186
														3420.05	-0.08551	-0.0725	-0.08533	-0.07715												222.716	7.83693	-20.6205	-0.56796	-5.31454	-3.03697			771	0.06549	0.1623
														3420.15	-0.08678	-0.07083	-0.08447	-0.07544												223.232	1.32938	-15.8589	-3.09888	-3.0275	-35.6477			771.2	0.06544	0.16214
														3420.25	-0.08779	-0.0702	-0.08373	-0.07422												223.746	10.6305	-6.70544	-6.70535	34.2725	4.56715			771.4	0.06598	0.16202
														3420.35	-0.08831	-0.0706	-0.08311	-0.0738												224.262	4.86302	-6.85901	-1.56097	-3.34166	-15.7246			771.6	0.06565	0.16221
														3420.45	-0.08818	-0.0718	-0.08249	-0.07424												224.778	-9.28432	-14.3546	4.81329	-51.9089	-1.98699			771.8	0.06593	0.16248
														3420.55	-0.08738	-0.07355	-0.08174	-0.07529												225.291	-2.6277	-8.4762	-4.80063	24.3059	8.9053			772	0.06586	0.16183
														3420.65	-0.08606	-0.07568	-0.08086	-0.07649												225.807	-4.80124	-0.7544	-0.36041	19.9371	-0.97413			772.2	0.06582	0.16174
														3420.75	-0.08453	-0.078	-0.08001	-0.0775												226.323	-12.4272	-10.6626	-11.3759	-39.2011	-18.8901			772.4	0.0655	0.16184
														3420.85	-0.08321	-0.08026	-0.07946	-0.07827												226.836	5.85784	9.40344	4.32611	-29.9114	-22.984			772.6	0.06535	0.16172
														3420.95	-0.08249	-0.08213	-0.0795	-0.07893												227.352	-11.3522	9.57349	0.64731	-15.8283	-10.7466			772.8	0.06586	0.16189
														3421.05	-0.08256	-0.08325	-0.08021	-0.07972												227.865	4.56835	2.698	3.83923	-5.06619	-16.5302			773	0.06581	0.16196
														3421.15	-0.08342	-0.0834	-0.0815	-0.0807												228.381	-1.26764	10.8256	-0.13837	45.0024	-30.0715			773.2	0.06583	0.16181
														3421.25	-0.08486	-0.08262	-0.08309	-0.0818												228.896	-3.82628	3.64429	-1.82666	24.014	-26.5491			773.4	0.06545	0.16183
														3421.35	-0.08658	-0.08125	-0.0847	-0.08283												229.41	-4.62503	6.39807	-1.69049	10.542	-8.24427			773.6	0.06552	0.16212
														3421.45	-0.08821	-0.07985	-0.08608	-0.08358												229.925	-6.54789	-16.6735	1.91525	0.57959	-16.567			773.8	0.06587	0.16198
														3421.55	-0.08939	-0.07901	-0.08714	-0.08388												230.439	2.01478	-14.5023	0.3071	-18.7204	-14.5071			774	0.06609	0.16222
														3421.65	-0.08994	-0.07906	-0.08792	-0.08373												230.954	-3.84492	-1.1969	-1.90024	7.95309	-33.0232			774.2	0.06592	0.16122
														3421.75	-0.08991	-0.08002	-0.08853	-0.08329												231.467	1.49273	-16.7723	-2.95105	-44.2432	1.41969			774.4	0.0658	0.16121
														3421.85	-0.08957	-0.08157	-0.0891	-0.08282												231.983	15.2537	-12.4503	1.19882	-31.5979	16.1758			774.6	0.06555	0.16147
														3421.95	-0.08922	-0.08326	-0.0896	-0.08243												232.498	-6.95102	-10.6223	2.73999	-16.6438	32.9769			774.8	0.06598	0.161
														3422.05	-0.08904	-0.0847	-0.08985	-0.08204												233.011	-4.19566	-5.55798	5.24179	-5.47367	-15.5376			775	0.06531	0.16107
														3422.15	-0.08907	-0.08561	-0.08967	-0.0815												233.527	6.89037	0.18884	-2.46671	5.12846	2.13759			775.2	0.06544	0.16164
														3422.25	-0.08923	-0.08587	-0.08898	-0.0808												234.04	0.68406	2.93579	5.48425	-6.43804	-27.6482			775.4	0.06597	0.16138
														3422.35	-0.08934	-0.08554	-0.08773	-0.08014												234.555	1.15253	-15.2133	5.66803	34.9436	52.8718			775.6	0.06599	0.16112
														3422.45	-0.08924	-0.08484	-0.08592	-0.07977												235.068	-7.68831	14.4253	-6.81735	-6.698	-21.3729			775.8	0.06571	0.16127
														3422.55	-0.08886	-0.08409	-0.0836	-0.07982												235.583	-4.95562	18.2428	-4.75	-6.54815	32.7889			776	0.06515	0.16134
														3422.65	-0.08825	-0.08357	-0.08095	-0.08028												236.096	-4.74929	1.27893	7.50754	-25.8951	6.88226			776.2	0.06643	0.16105
														3422.75	-0.08746	-0.08329	-0.07839	-0.08102												236.611	3.93201	-6.79114	10.1182	0.84037	3.66725			776.4	0.06624	0.16144
														3422.85	-0.08651	-0.08308	-0.07658	-0.08185												237.124	8.24002	-0.8042	-0.01883	11.4392	49.2997			776.6	0.06589	0.16129
														3422.95	-0.08534	-0.08276	-0.07616	-0.08257												237.639	-8.91218	7.06982	-3.50592	35.9511	16.5243			776.8	0.06603	0.16148
														3423.05	-0.08391	-0.08234	-0.0773	-0.08304												238.152	-8.89394	2.75366	15.0954	1.03687	27.2272			777	0.06562	0.16143
														3423.15	-0.0823	-0.08204	-0.07952	-0.08325												238.667	-2.21408	3.79907	0.15723	9.96911	68.032			777.2	0.06621	0.16158
														3423.25	-0.08069	-0.08206	-0.0818	-0.08328												239.18	-0.54467	4.25818	2.69461	-37.4774	0.83957			777.4	0.06603	0.16155
														3423.35	-0.07933	-0.08239	-0.08323	-0.08325												239.695	-8.74591	12.1934	-6.80569	45.1335	-82.836			777.6	0.06625	0.16139
														3423.45	-0.0784	-0.08279	-0.08342	-0.08316												240.208	-11.2708	8.01221	7.49484	32.2734	59.3252			777.8	0.06679	0.16159
														3423.55	-0.07803	-0.08292	-0.08258	-0.08296												240.723	-17.346	-6.16675	9.27072	42.333	-16.5143			778	0.06627	0.16188
														3423.65	-0.07825	-0.0826	-0.08128	-0.08262												241.235	-6.89814	-6.43018	5.47162	52.6126	75.0494			778.2	0.06682	0.16245
														3423.75	-0.07901	-0.08187	-0.08001	-0.08217												241.75	-0.0746	3.46362	13.1629	31.8108	27.7041			778.4	0.06777	0.16277
														3423.85	-0.08015	-0.08096	-0.079	-0.08172												242.263	0.22898	-8.37976	-0.02673	24.3506	12.0453			778.6	0.06949	0.16371
														3423.95	-0.08148	-0.08006	-0.0783	-0.08136												242.778	5.30595	19.0746	-8.43469	29.8056	20.7402			778.8	0.06976	0.16453
														3424.05	-0.08278	-0.07926	-0.07788	-0.08109												243.29	-0.33365	-3.2688	1.12955	43.109	22.1342			779	0.07124	0.1655
														3424.15	-0.08385	-0.07853	-0.07764	-0.08084												243.803	2.06082	5.52112	10.6595	22.1311	-23.5284			779.2	0.0727	0.16711
														3424.25	-0.08443	-0.07777	-0.07747	-0.08051												244.318	6.31829	-8.3335	8.33328	40.8859	6.73119			779.4	0.07412	0.16756
														3424.35	-0.08426	-0.0769	-0.07722	-0.08008												244.83	3.48077	-10.663	8.28061	64.2923	26.8969			779.6	0.0759	0.16909
														3424.45	-0.08321	-0.07595	-0.07677	-0.07965												245.345	7.43173	7.56824	12.3636	19.131	65.8548			779.8	0.07696	0.17049
														3424.55	-0.08131	-0.07505	-0.07615	-0.07946												245.857	-0.84321	-10.0248	0.57767	33.8933	12.6115			780	0.0785	0.1704
														3424.65	-0.07887	-0.07445	-0.07558	-0.07978												246.372	-0.13407	4.34619	11.7869	-20.7514	38.5712			780.2	0.07879	0.17106
														3424.75	-0.07639	-0.0744	-0.07535	-0.08068												246.884	3.98882	4.54126	1.05267	48.3312	-18.6398			780.4	0.07761	0.17091
														3424.85	-0.07453	-0.07505	-0.07562	-0.08202												247.397	2.86269	-4.07837	18.0737	74.9772	23.2155			780.6	0.07715	0.17018
														3424.95	-0.07379	-0.07639	-0.07641	-0.08339												247.911	9.07417	1.63586	-10.2458	11.8764	69.3111			780.8	0.07706	0.17027
														3425.05	-0.07423	-0.07817	-0.07753	-0.08429												248.424	10.5192	12.4764	11.014	31.4374	11.0111			781	0.07666	0.17036
														3425.15	-0.07538	-0.08005	-0.07869	-0.08443												248.936	5.18565	8.39868	2.84555	18.557	37.4503			781.2	0.07631	0.16968
														3425.25	-0.07648	-0.08165	-0.07961	-0.08388												249.45	9.7647	1.49097	3.92657	25.6974	18.6044			781.4	0.07567	0.16901
														3425.35	-0.07692	-0.08272	-0.0801	-0.08304												249.963	3.7003	17.1971	-5.95755	-17.2866	-45.682			781.6	0.07444	0.16738
														3425.45	-0.07649	-0.08308	-0.0801	-0.0824												250.477	2.39557	-10.4208	10.8218	44.7522	-39.0406			781.8	0.07232	0.16708
														3425.55	-0.07541	-0.0827	-0.07972	-0.08227												250.989	1.90015	1.15088	1.16431	15.7477	-32.3418			782	0.07163	0.16627
														3425.65	-0.07415	-0.08168	-0.0792	-0.08271												251.501	-7.42644	-15.2134	-6.04617	38.5362	-46.141			782.2	0.07041	0.16488
														3425.75	-0.07319	-0.08028	-0.07886	-0.08358												252.016	-0.7716	-12.5626	11.6743	6.49091	30.3197			782.4	0.06906	0.16447
														3425.85	-0.07292	-0.07887	-0.07903	-0.08463												252.528	11.4553	-17.351	0.79416	36.92	-5.06261			782.6	0.06932	0.16394
														3425.95	-0.07347	-0.07781	-0.07981	-0.08567												253.04	13.279	16.4348	0.43292	17.1713	53.9692			782.8	0.06906	0.16296
														3426.05	-0.07473	-0.07729	-0.08113	-0.08668												253.554	4.0853	6.91003	3.97394	54.4921	-2.79784			783	0.0682	0.16317
														3426.15	-0.07644	-0.07733	-0.08274	-0.08778												254.066	15.7682	-1.95398	9.16513	31.7571	-48.2866			783.2	0.06804	0.16352
														3426.25	-0.07834	-0.07775	-0.08435	-0.08912												254.578	12.2637	7.53467	-4.14322	20.2007	-4.04302			783.4	0.06876	0.16336
														3426.35	-0.08024	-0.07825	-0.08568	-0.09079												255.092	9.1812	-11.9421	15.7416	-48.4208	33.9225			783.6	0.06863	0.16305
														3426.45	-0.082	-0.07852	-0.08652	-0.09262												255.604	14.4425	4.83008	4.89804	46.3548	-2.45468			783.8	0.06834	0.16261
														3426.55	-0.08342	-0.07847	-0.08675	-0.09422												256.116	11.1354	0.49793	-1.60291	9.96344	-15.0126			784	0.0674	0.1627
														3426.65	-0.08422	-0.07829	-0.08642	-0.09509												256.63	0.20215	15.8094	2.46921	21.2208	28.3494			784.2	0.06679	0.16264
														3426.75	-0.08416	-0.07832	-0.08572	-0.09483												257.142	22.9341	1.72424	11.7536	71.5002	26.2523			784.4	0.0669	0.16208
														3426.85	-0.0832	-0.07882	-0.08485	-0.09334												257.654	13.121	-4.03503	1.078	12.7895	-3.51195			784.6	0.06655	0.16188
														3426.95	-0.08161	-0.07979	-0.08397	-0.09088												258.168	3.60312	-3.10803	-9.30811	1.17174	-21.6081			784.8	0.0664	0.16206
														3427.05	-0.07986	-0.08094	-0.08318	-0.08799												258.679	12.9829	-17.7521	7.79669	23.9365	69.0533			785	0.06609	0.16115
														3427.15	-0.07836	-0.08189	-0.08259	-0.08524												259.191	12.9227	5.49536	14.7878	7.68665	8.80262			785.2	0.06626	0.16124
														3427.25	-0.07718	-0.0823	-0.08238	-0.08304												259.703	19.586	11.4943	0.42075	17.0842	77.6915			785.4	0.06639	0.16172
														3427.35	-0.0761	-0.08212	-0.08267	-0.08154												260.217	17.9896	5.58435	2.22943	7.15195	3.05981			785.6	0.06647	0.16142
														3427.45	-0.07488	-0.08146	-0.08348	-0.0806												260.728	7.00072	3.65417	4.56714	31.1772	-45.7946			785.8	0.06633	0.16146
														3427.55	-0.07351	-0.08062	-0.08468	-0.07996												261.24	14.6842	-5.87903	3.78571	23.283	3.82547			786	0.06651	0.16155
														3427.65	-0.07226	-0.07989	-0.08596	-0.07939												261.752	23.6478	-6.56665	-3.9523	28.4015	-43.1394			786.2	0.06653	0.16138
														3427.75	-0.07155	-0.07956	-0.08697	-0.07882												262.265	14.9458	-16.8348	1.30478	-32.883	-48.2039			786.4	0.06621	0.16158
														3427.85	-0.07176	-0.07986	-0.08744	-0.07839												262.777	1.18784	-2.53162	9.74548	-1.47372	11.5361			786.6	0.0664	0.16121
														3427.95	-0.07308	-0.08089	-0.0873	-0.07838												263.288	6.05777	-5.32642	1.86087	-39.5781	-77.5795			786.8	0.06609	0.16143
														3428.05	-0.07539	-0.0825	-0.08664	-0.07908												263.8	15.5658	-13.3696	4.87555	-60.9589	13.3567			787	0.06635	0.1615
														3428.15	-0.07822	-0.0843	-0.08566	-0.08058												264.314	0.53984	13.6368	6.4541	-20.9311	65.6552			787.2	0.06643	0.16172
														3428.25	-0.08089	-0.08576	-0.08452	-0.08261												264.825	2.19848	1.03162	-2.67047	2.90766	-37.0201			787.4	0.06679	0.16166
														3428.35	-0.08269	-0.08643	-0.0833	-0.08449												265.336	19.6377	-12.3712	8.93817	32.6556	8.76649			787.6	0.06684	0.16106
														3428.45	-0.08324	-0.08617	-0.08199	-0.08547												265.848	17.6456	-11.4862	-3.173	14.2502	-9.4118			787.8	0.06627	0.16118
														3428.55	-0.08262	-0.08524	-0.08058	-0.08513												266.359	12.4316	5.74487	3.93146	0.43449	31.1773			788	0.06686	0.16146
														3428.65	-0.08136	-0.08418	-0.07913	-0.08374												266.873	5.28486	-2.66296	0.51694	-1.81933	6.81924			788.2	0.06711	0.16154
														3428.75	-0.08012	-0.0835	-0.07791	-0.082												267.384	0.43763	-19.0007	-11.8104	-14.9671	-45.6132			788.4	0.06699	0.16169
														3428.85	-0.07943	-0.08342	-0.07728	-0.08055												267.895	1.5433	2.97986	4.26132	-16.3482	62.9367			788.6	0.06704	0.16173
														3428.95	-0.07938	-0.08385	-0.07751	-0.07964												268.406	12.2985	-12.8257	1.59515	-41.2179	-71.4617			788.8	0.06671	0.16189
														3429.05	-0.07972	-0.08448	-0.07865	-0.0792												268.918	3.02645	-22.0892	0.69974	7.28053	-26.1054			789	0.06656	0.16133
														3429.15	-0.07998	-0.08501	-0.08054	-0.07912												269.431	4.06409	-2.76929	3.17798	-52.4473	20.8556			789.2	0.06643	0.16111
														3429.25	-0.07989	-0.08531	-0.08283	-0.07944												269.942	-4.5727	9.448	1.28409	-17.8845	17.9189			789.4	0.06709	0.16141
														3429.35	-0.07949	-0.08543	-0.0851	-0.08019												270.453	8.07772	-3.00342	13.3909	-11.8696	-9.49149			789.6	0.06678	0.16139
														3429.45	-0.07908	-0.08557	-0.08686	-0.08119												270.964	1.62845	-15.3829	-0.56293	11.9909	-2.06212			789.8	0.06678	0.1612
														3429.55	-0.07892	-0.08592	-0.0878	-0.08212												271.475	5.65455	-5.20935	-2.71909	-53.7355	-27.0742			790	0.06639	0.16144
														3429.65	-0.07909	-0.08658	-0.08784	-0.0827												271.986	-1.37653	-13.1136	6.87494	-25.546	20.6011			790.2	0.06634	0.16159
														3429.75	-0.07948	-0.08745	-0.08714	-0.08288												272.5	15.3501	-11.0544	3.89212	16.0168	-44.244			790.4	0.067	0.16206
														3429.85	-0.07991	-0.08821	-0.08592	-0.08283												273.011	9.138	20.5927	1.50729	2.83318	-41.936			790.6	0.0667	0.16235
														3429.95	-0.08015	-0.08839	-0.08428	-0.0828												273.522	-1.72577	10.9009	-2.01138	-39.3925	-29.465			790.8	0.06655	0.16168
														3430.05	-0.08003	-0.08764	-0.08222	-0.08302												274.032	-0.50238	-1.50098	15.6681	16.4419	0.6925			791	0.06681	0.16102
														3430.15	-0.07953	-0.08593	-0.07991	-0.08354												274.543	-1.78115	-18.3458	2.19876	52.2102	-19.6999			791.2	0.06651	0.16099
														3430.25	-0.07893	-0.08363	-0.07775	-0.0843												275.054	1.1365	7.91235	-2.07809	-13.7577	11.1274			791.4	0.06671	0.161
														3430.35	-0.07863	-0.0814	-0.07623	-0.08515												275.565	-0.91717	-16.8271	9.23654	-0.04304	-50.853			791.6	0.06664	0.16101
														3430.45	-0.0789	-0.07981	-0.07564	-0.08601												276.076	-7.53897	-1.02307	3.07907	-28.839	-44.062			791.8	0.06722	0.16131
														3430.55	-0.07966	-0.07914	-0.07589	-0.0869												276.589	2.4825	-3.85425	-15.468	-10.0875	1.23213			792	0.0671	0.16123
														3430.65	-0.0806	-0.07925	-0.07668	-0.08787												277.1	-3.96742	-21.3689	-1.01553	-14.3012	34.8987			792.2	0.06729	0.16069
														3430.75	-0.08139	-0.07978	-0.07778	-0.0889												277.61	-2.74497	-9.92676	0.59082	-8.28152	-11.1252			792.4	0.0669	0.16119
														3430.85	-0.08186	-0.08034	-0.07909	-0.0898												278.121	-2.49548	6.22107	-5.56863	-25.2256	-17.439			792.6	0.06686	0.16135
														3430.95	-0.08204	-0.08069	-0.08051	-0.09031												278.632	-2.59706	-2.86011	2.77356	-4.11101	49.3085			792.8	0.06725	0.16123
														3431.05	-0.08204	-0.08073	-0.08174	-0.09024												279.142	1.24189	-6.07776	-0.91666	-19.2688	15.0853			793	0.06714	0.16131
														3431.15	-0.08192	-0.08053	-0.08235	-0.0896												279.653	-2.11721	-8.73193	-3.46548	-17.0994	6.02955			793.2	0.06769	0.1611
														3431.25	-0.08165	-0.0803	-0.08214	-0.08858												280.164	5.20127	-25.4072	-1.24945	-21.0569	11.659			793.4	0.06787	0.16157
														3431.35	-0.08122	-0.08035	-0.08129	-0.08743												280.674	1.68861	0.29724	-1.30627	18.3616	2.5909			793.6	0.06725	0.16157
														3431.45	-0.08075	-0.08095	-0.0803	-0.08621												281.185	-6.07761	-12.2391	2.06543	-48.4755	10.7359			793.8	0.06741	0.16212
														3431.55	-0.08046	-0.08219	-0.07968	-0.08487												281.695	-0.91805	-12.5624	-4.67734	-39.8381	-23.601			794	0.0678	0.1622
														3431.65	-0.08051	-0.08389	-0.07969	-0.08328												282.206	0.76051	3.63965	-11.2123	-8.42608	-14.868			794.2	0.06864	0.16198
														3431.75	-0.08084	-0.0857	-0.08032	-0.08154												282.716	6.7365	2.26282	2.39001	9.07773	-28.7168			794.4	0.06902	0.16264
														3431.85	-0.08121	-0.08729	-0.08139	-0.07995												283.227	-8.24257	-6.17798	-8.17188	-23.0522	26.8569			794.6	0.06975	0.16256
														3431.95	-0.08126	-0.08856	-0.08275	-0.07892												283.737	6.12423	-12.0118	-4.53897	-37.5726	-57.109			794.8	0.06988	0.1631
														3432.05	-0.0807	-0.08949	-0.08424	-0.07871												284.247	-4.99593	0.12622	8.79449	-33.2395	28.5896			795	0.0704	0.16403
														3432.15	-0.07944	-0.09007	-0.08561	-0.07924												284.758	-2.46824	-10.1013	-12.6673	-73.4883	-21.1746			795.2	0.07099	0.16401
														3432.25	-0.07761	-0.09017	-0.08657	-0.08007												285.268	-6.09371	-1.25354	-4.61963	-20.2409	-34.008			795.4	0.07094	0.16408
														3432.35	-0.07563	-0.08961	-0.08683	-0.08056												285.778	-3.5421	-12.6843	-0.05985	-39.3773	-39.6295			795.6	0.07073	0.16424
														3432.45	-0.07405	-0.08838	-0.08626	-0.08029												286.289	-1.80312	-9.64465	8.41885	-27.707	-39.1611			795.8	0.07093	0.1644
														3432.55	-0.07333	-0.08667	-0.08507	-0.0793												286.799	-1.93925	-7.8208	2.14532	-55.4526	38.246			796	0.07082	0.16392
														3432.65	-0.07365	-0.08484	-0.08371	-0.0781												287.309	-5.50666	8.30298	-7.46704	-68.6815	-57.5755			796.2	0.07055	0.1638
														3432.75	-0.0748	-0.08328	-0.08277	-0.07736												287.819	-4.44744	2.0271	-0.14093	-28.3371	-33.9808			796.4	0.07003	0.16309
														3432.85	-0.07624	-0.0822	-0.0826	-0.07743												288.329	-3.07697	-5.97559	16.815	8.89698	-36.3812			796.6	0.06994	0.16288
														3432.95	-0.07737	-0.08159	-0.08309	-0.07816												288.84	-6.35591	-8.28333	-1.84067	4.43778	-53.8401			796.8	0.06989	0.16299
														3433.05	-0.07784	-0.0813	-0.08359	-0.07908												289.35	-1.60625	2.50256	-0.4494	-30.5301	-46.1641			797	0.06918	0.1628
														3433.15	-0.07766	-0.08115	-0.08329	-0.07975												289.86	-1.48534	-4.59912	-4.34586	-16.5028	-36.741			797.2	0.06913	0.16245
														3433.25	-0.07712	-0.08103	-0.08168	-0.07996												290.37	8.29442	2.61609	-2.24979	-36.8279	2.29058			797.4	0.06891	0.16192
														3433.35	-0.07655	-0.0809	-0.07898	-0.07975												290.88	-1.30185	6.01941	-2.54938	11.0462	18.1855			797.6	0.06838	0.16227
														3433.45	-0.07607	-0.08082	-0.07605	-0.07926												291.39	-2.31823	-2.47705	-4.61719	-10.1558	-18.7603			797.8	0.06797	0.1626
														3433.55	-0.07558	-0.08088	-0.07392	-0.07868												291.9	2.93359	-7.48328	3.23187	-10.0218	-45.417			798	0.06838	0.16253
														3433.65	-0.07489	-0.08112	-0.07327	-0.07822												292.41	-11.1135	12.1985	0.77411	0.43649	66.8092			798.2	0.06849	0.16183
														3433.75	-0.07391	-0.08157	-0.07416	-0.0781												292.92	6.5785	0.55164	6.44119	-11.1295	63.2152			798.4	0.06845	0.16223
														3433.85	-0.07268	-0.08215	-0.07615	-0.0785												293.429	4.76118	-0.7085	6.62186	44.5595	34.4475			798.6	0.06823	0.16217
														3433.95	-0.07142	-0.08273	-0.07865	-0.07945												293.939	7.01308	-23.7554	-1.43729	-3.09435	23.9893			798.8	0.06783	0.16225
														3434.05	-0.07045	-0.08315	-0.08113	-0.08083												294.449	1.54476	-0.28796	4.76984	-10.2178	11.0254			799	0.06777	0.16347
														3434.15	-0.07012	-0.08338	-0.08317	-0.08235												294.959	12.608	6.10852	-1.87042	-10.7288	-2.82514			799.2	0.06811	0.16371
														3434.25	-0.07059	-0.08356	-0.08447	-0.08362												295.469	0.53625	-9.20984	-2.66934	-12.0347	16.0656			799.4	0.06778	0.164
														3434.35	-0.07177	-0.08395	-0.08482	-0.08427												295.976	14.4312	-3.27783	13.8248	42.3494	-15.3973			799.6	0.0676	0.16391
														3434.45	-0.07325	-0.08472	-0.0842	-0.08415												296.486	4.47128	-12.1696	-3.93384	46.3346	-30.8365			799.8	0.06778	0.16424
														3434.55	-0.07452	-0.08583	-0.08281	-0.08338												296.996	2.24643	-21.8551	6.72266	-17.1039	30.6502			800	0.06836	0.16448
														3434.65	-0.07522	-0.08706	-0.08108	-0.08231												297.505	15.3783	-0.21631	5.05072	35.4775	48.1663			800.2	0.068	0.16405
														3434.75	-0.0753	-0.0881	-0.0795	-0.08134												298.015	12.3222	3.8772	-1.37949	47.4171	53.3015			800.4	0.06786	0.16397
														3434.85	-0.07498	-0.08869	-0.07853	-0.08081												298.524	3.06161	-5.59326	4.41296	-18.3914	-33.0495			800.6	0.06833	0.16367
														3434.95	-0.07454	-0.08858	-0.07845	-0.08091												299.034	7.29667	11.1714	9.50446	0.21048	7.60935			800.8	0.06807	0.16301
														3435.05	-0.0742	-0.08763	-0.0793	-0.08167												299.544	9.30918	0.08276	7.31976	20.624	78.0535			801	0.06769	0.16241
														3435.15	-0.07406	-0.086	-0.08087	-0.08288												300.051	5.64116	-7.20313	9.5213	3.4963	3.18496			801.2	0.0678	0.16198
														3435.25	-0.07409	-0.08415	-0.08276	-0.0842												300.56	6.04838	-8.82031	7.73523	15.0261	49.4797			801.4	0.06774	0.16191
														3435.35	-0.07412	-0.08257	-0.0845	-0.08524												301.07	2.89797	-5.56543	0.24719	-23.8697	-64.4362			801.6	0.06795	0.16148
														3435.45	-0.07388	-0.0815	-0.0857	-0.08582												301.579	13.7315	-2.10986	-4.63217	5.07928	114.496			801.8	0.06801	0.16193
														3435.55	-0.07321	-0.08078	-0.08627	-0.08607												302.089	3.34611	-5.34546	12.3975	-2.53906	48.7621			802	0.06723	0.16187
														3435.65	-0.07216	-0.08004	-0.08634	-0.08634												302.598	7.1748	14.0282	1.86664	11.3134	62.3375			802.2	0.0675	0.16171
														3435.75	-0.07109	-0.07902	-0.0861	-0.08692												303.107	13.0772	-6.42542	-0.68366	14.9658	-23.2208			802.4	0.06655	0.16139
														3435.85	-0.0704	-0.07778	-0.0856	-0.08772												303.615	1.59695	-7.33594	-1.2608	21.6161	48.5148			802.6	0.06848	0.16136
														3435.95	-0.07033	-0.07667	-0.08478	-0.08832												304.124	-2.31509	-6.32336	4.76392	62.1866	54.3024			802.8	0.06779	0.16134
														3436.05	-0.07085	-0.07608	-0.0836	-0.08822												304.633	11.3536	-9.28918	-14.0687	35.4388	20.6397			803	0.06704	0.16208
														3436.15	-0.07181	-0.07618	-0.08224	-0.08721												305.142	5.74195	11.6666	18.4819	-5.29421	-21.3431			803.2	0.06744	0.16273
														3436.25	-0.07309	-0.07676	-0.08103	-0.08551												305.652	-0.66337	-1.09949	2.03717	37.5666	17.642			803.4	0.06755	0.16232
														3436.35	-0.07471	-0.07738	-0.08033	-0.08375												306.159	11.7284	11.2346	1.79602	-16.9653	44.5713			803.6	0.06754	0.16269
														3436.45	-0.07668	-0.07765	-0.08029	-0.08255												306.668	5.14919	0.52576	0.80261	16.5392	-9.92891			803.8	0.06771	0.16212
														3436.55	-0.07885	-0.07745	-0.08071	-0.08227												307.177	7.76036	-0.49292	4.99506	15.4853	25.616			804	0.06768	0.16274
														3436.65	-0.08082	-0.07691	-0.0811	-0.08279												307.686	9.64036	-17.7509	1.55945	-16.7785	29.8562			804.2	0.06838	0.16224
														3436.75	-0.08209	-0.07628	-0.08096	-0.08375												308.193	-3.13684	7.13611	13.4019	-5.98493	-26.3862			804.4	0.06805	0.16233
														3436.85	-0.08247	-0.07568	-0.08005	-0.08483												308.702	-6.20314	-6.80896	18.4954	-1.56979	-10.9621			804.6	0.06755	0.16264
														3436.95	-0.08218	-0.07517	-0.07856	-0.08592												309.211	5.07589	9.60242	4.29059	4.50454	-20.1367			804.8	0.06801	0.16223
														3437.05	-0.08178	-0.07483	-0.07689	-0.08706												309.72	-6.8864	13.807	13.1618	6.89732	16.4632			805	0.06806	0.16223
														3437.15	-0.08171	-0.0749	-0.07533	-0.08821												310.229	8.89975	-2.14746	8.35089	-13.6873	46.0739			805.5	0.0682	0.16241
														3437.25	-0.08211	-0.07564	-0.074	-0.08915												310.736	-0.25124	-2.72485	7.96112	8.49245	31.914			806	0.06804	0.16282
														3437.35	-0.08283	-0.07709	-0.07297	-0.0896												311.245	2.02994	2.14307	4.87518	-6.58065	10.6391			806.5	0.06787	0.16345
														3437.45	-0.0836	-0.07891	-0.07226	-0.08936												311.754	10.0701	1.38965	6.85718	23.6618	-14.7675			807	0.06888	0.16348
														3437.55	-0.08425	-0.08052	-0.0719	-0.08854												312.26	6.96143	0.48047	11.6848	40.2864	3.94592			807.5	0.06812	0.16371
														3437.65	-0.08474	-0.0814	-0.0718	-0.08751												312.769	9.75499	11.0013	3.47205	21.3305	20.0415			808	0.06849	0.16315
														3437.75	-0.08519	-0.08136	-0.0719	-0.08675												313.278	0.90183	23.2578	17.8396	-8.26611	21.1292			808.5	0.06845	0.16359
														3437.85	-0.08575	-0.08063	-0.07224	-0.08659												313.787	10.6033	-1.51782	-0.56653	22.3697	1.72672			809	0.06801	0.16306
														3437.95	-0.0865	-0.07966	-0.07298	-0.087												314.293	7.50611	2.51648	1.54529	-41.5587	19.9141			809.5	0.06871	0.16372
														3438.05	-0.08736	-0.07883	-0.07424	-0.08764												314.802	-0.07425	7.49658	0.69025	40.2654	19.3392			810	0.06975	0.16408
														3438.15	-0.0881	-0.0783	-0.07596	-0.08803												315.311	7.47199	-2.56335	10.472	49.6813	-11.6901
														3438.25	-0.08847	-0.07798	-0.07786	-0.08784												315.817	2.17694	18.5951	12.5734	-0.78725	14.7858
														3438.35	-0.08829	-0.0777	-0.07969	-0.08704												316.326	-0.31054	-2.62366	14.4275	17.9254	40.4293
														3438.45	-0.08757	-0.07733	-0.08133	-0.08585												316.834	8.17123	5.1543	4.43927	34.9162	4.73773
														3438.55	-0.08651	-0.07695	-0.08282	-0.08467												317.343	4.77272	-6.3573	13.9485	33.8094	-71.3572
														3438.65	-0.0854	-0.07679	-0.08415	-0.08389												317.849	-3.77985	-7.96851	14.5139	-25.0315	-6.15789
														3438.75	-0.08454	-0.07703	-0.08517	-0.08388												318.358	5.7156	5.08191	9.83917	25.6438	74.9698
														3438.85	-0.08414	-0.07761	-0.08561	-0.08476												318.866	7.79209	6.25293	16.3574	41.6393	21.6179
														3438.95	-0.08429	-0.07822	-0.08527	-0.0863												319.373	6.71706	-26.1302	12.5936	53.5922	23.1305
														3439.05	-0.08497	-0.07845	-0.08422	-0.08794												319.881	7.38813	17.8553	-0.79395	4.07487	-21.0262
														3439.15	-0.08602	-0.07815	-0.08273	-0.089												320.387	2.90973	9.2356	-0.05646	24.1996	-6.23039
														3439.25	-0.08716	-0.07755	-0.08117	-0.08915												320.896	6.91656	-5.58081	5.57794	26.7359	-51.7573
														3439.35	-0.08807	-0.07715	-0.07982	-0.08851												321.404	10.1575	-7.58154	2.95526	32.0543	-11.3809
														3439.45	-0.08843	-0.07732	-0.07886	-0.08756												321.91	2.83005	4.0304	13.2031	80.5401	97.9451
														3439.55	-0.08803	-0.07809	-0.07841	-0.08673												322.419	0.25672	1.78552	9.21545	76.3809	-7.42667
														3439.65	-0.08686	-0.07914	-0.0785	-0.08612												322.927	5.06062	24.224	17.7645	56.8867	63.3598
														3439.75	-0.08511	-0.08003	-0.07901	-0.08544												323.433	4.93882	9.4198	-1.3963	70.0286	5.23735
														3439.85	-0.08313	-0.08041	-0.07969	-0.08431												323.941	3.89654	6.51245	-3.22736	3.8594	-10.8163
														3439.95	-0.08121	-0.08016	-0.08023	-0.08266												324.447	6.88779	-4.37	5.5238	-8.71957	12.1861
														3440.05	-0.07951	-0.0794	-0.08044	-0.08081												324.955	0.29019	-7.62244	16.7451	34.5975	22.7925
														3440.15	-0.07814	-0.07843	-0.08028	-0.07938												325.463	-10.1226	4.30688	8.60687	21.7807	20.8518
														3440.25	-0.07726	-0.07759	-0.07992	-0.07898												325.969	6.04478	3.17285	5.62518	55.7202	25.061
														3440.35	-0.07712	-0.07706	-0.07963	-0.07992												326.477	6.24898	-2.71826	-4.90802	12.0703	10.0158
														3440.45	-0.07781	-0.07678	-0.07963	-0.08209												326.983	-4.87337	8.39441	17.2341	0.79664	14.2706
														3440.55	-0.07914	-0.07657	-0.08	-0.08497												327.491	0.26026	3.52405	12.0947	13.7404	-19.8324
														3440.65	-0.08065	-0.07631	-0.0806	-0.08781												327.999	9.17272	-7.1792	13.4343	-5.77986	-55.5859
														3440.75	-0.08201	-0.07608	-0.08124	-0.0899												328.505	5.86038	-4.8429	11.8951	8.05576	-31.0872
														3440.85	-0.08317	-0.07603	-0.0817	-0.0908												329.013	4.72717	7.6814	5.24872	-29.3542	6.94622
														3440.95	-0.08439	-0.07623	-0.08183	-0.09047												329.519	-1.54765	10.6984	1.92847	22.1795	33.9819
														3441.05	-0.08588	-0.07658	-0.08158	-0.08925												330.027	11.0217	-4.25671	8.69861	8.13076	-21.3109
														3441.15	-0.08755	-0.07684	-0.08106	-0.08767												330.533	0.07549	0.54919	11.2745	-13.7809	24.5566
														3441.25	-0.08905	-0.07683	-0.08052	-0.08624												331.04	5.87332	-7.95056	9.62616	4.07937	18.9618
														3441.35	-0.08995	-0.07658	-0.08022	-0.08517												331.546	5.21223	-5.08936	11.5534	-15.0309	5.27347
														3441.45	-0.09007	-0.07633	-0.08023	-0.08439												332.054	13.027	0.24878	2.24805	23.2228	-49.4329
														3441.55	-0.08946	-0.07636	-0.08041	-0.08371												332.559	-0.09728	2.66992	12.817	39.6587	9.70286
														3441.65	-0.08836	-0.07682	-0.08049	-0.08315												333.067	0.75514	6.60437	9.8858	-33.6044	14.2561
														3441.75	-0.08696	-0.07755	-0.08033	-0.08296												333.573	-1.33444	0.08362	18.5802	-7.14326	-3.59753
														3441.85	-0.08535	-0.07819	-0.08005	-0.08342												334.08	1.96337	-0.69812	2.13989	5.13918	37.7651
														3441.95	-0.08366	-0.07853	-0.07991	-0.08455												334.586	6.70278	0.18604	7.80548	63.7241	-36.8524
														3442.05	-0.08208	-0.07864	-0.08013	-0.08605												335.093	-7.51318	-5.00842	11.5999	1.59426	-5.88146
														3442.15	-0.08091	-0.07886	-0.08071	-0.08746												335.599	1.80876	-10.2102	2.95044	23.6691	-16.1866
														3442.25	-0.08034	-0.07952	-0.08145	-0.08841												336.106	2.05888	-3.14551	6.2641	-11.6584	-32.1369
														3442.35	-0.08016	-0.08063	-0.08208	-0.08886												336.612	-11.4761	7.65027	14.5493	-8.32298	-51.6375
														3442.45	-0.07984	-0.08192	-0.08245	-0.08896												337.119	-5.81451	0.62268	2.07336	-13.4037	27.1308
														3442.55	-0.07881	-0.08295	-0.08259	-0.08896												337.625	0.63824	-3.05786	5.62927	-109.088	-49.3748
														3442.65	-0.07698	-0.08343	-0.08266	-0.08897												338.132	-1.8406	19.2417	4.81665	-66.6426	-37.2843
														3442.75	-0.07493	-0.08335	-0.08291	-0.08894												338.637	-11.38	-3.95044	9.88184	-22.6468	-65.5842
														3442.85	-0.07367	-0.08289	-0.08351	-0.0887												339.145	-11.5477	-13.4086	16.585	14.9156	-33.1482
														3442.95	-0.07407	-0.08232	-0.08448	-0.08797												339.65	-2.30507	-3.06628	5.19391	-25.3827	-20.4238
														3443.05	-0.07639	-0.0818	-0.08558	-0.08655												340.155	-9.56133	-9.31006	5.73273	0.15098	-21.9748
														3443.15	-0.08005	-0.0813	-0.0865	-0.08444												340.662	3.83174	-9.38708	4.26056	-12.2287	-16.4532
														3443.25	-0.08392	-0.08073	-0.08701	-0.08203												341.168	8.09517	-9.05029	3.64874	2.92652	1.42441
														3443.35	-0.08687	-0.08008	-0.08701	-0.07993												341.675	-6.93489	-6.78259	0.36011	-12.6516	30.6588
														3443.45	-0.08832	-0.07942	-0.08649	-0.0788												342.18	-8.35504	3.2749	2.57562	-36.1997	4.6591
														3443.55	-0.08849	-0.07884	-0.08551	-0.07892												342.687	-2.24326	2.50903	3.28827	10.5424	-62.2531
														3443.65	-0.08813	-0.07832	-0.08418	-0.08009												343.192	6.24298	4.46472	15.4943	-19.286	-34.3399
														3443.75	-0.08797	-0.07775	-0.08269	-0.08168												343.697	11.8017	0.84265	12.2938	-6.16522	23.9239
														3443.85	-0.08825	-0.07703	-0.08135	-0.08292												344.204	3.35476	9.12781	5.21375	37.4693	-44.4993
														3443.95	-0.08866	-0.07626	-0.0803	-0.08335												344.709	13.6678	-16.2167	23.6555	16.1262	-31.5176
														3444.05	-0.08864	-0.07567	-0.07949	-0.083												345.216	-2.9341	15.1183	7.27179	-39.7433	16.0801
														3444.15	-0.08788	-0.07546	-0.07873	-0.08228												345.721	-2.12857	14.7606	19.6648	22.2533	48.5078
														3444.25	-0.08652	-0.07554	-0.07789	-0.08163												346.226	6.80286	-2.69727	12.2365	-18.67	-5.69742
														3444.35	-0.08499	-0.07563	-0.07707	-0.08119												346.733	13.2244	-9.99402	4.81885	-11.6666	24.8985
														3444.45	-0.08375	-0.07542	-0.07654	-0.0808												347.238	1.21367	-10.9233	0.00629	-12.1828	-0.80697
														3444.55	-0.08302	-0.07485	-0.07646	-0.08026												347.743	-3.43908	6.06934	11.403	-23.8548	-11.5374
														3444.65	-0.08272	-0.0742	-0.07683	-0.07956												348.249	-2.97079	5.37476	0.03009	-21.9899	10.9818
														3444.75	-0.08257	-0.07382	-0.07746	-0.07891												348.754	-4.95008	-15.3608	-11.3925	-3.70153	-13.2982
														3444.85	-0.08228	-0.07387	-0.07817	-0.07851												349.259	2.51489	-3.71655	-4.66821	-0.55473	-22.1925
														3444.95	-0.08167	-0.07419	-0.07887	-0.07841												349.766	16.1775	-10.2177	14.0693	-18.3694	-5.71793
														3445.05	-0.08071	-0.07443	-0.07951	-0.07853												350.27	6.51414	-1.10095	1.70923	-33.5487	-57.0935
														3445.15	-0.07949	-0.07438	-0.07995	-0.07883												350.775	-3.43018	21.6611	1.09125	-61.055	9.53216
														3445.25	-0.0781	-0.07424	-0.08	-0.07933												351.282	-16.2671	-8.68323	6.03271	-50.1782	-25.4345
														3445.35	-0.07668	-0.07444	-0.07964	-0.08007												351.786	-2.49211	-0.61279	6.43713	-43.1385	-65.9748
														3445.45	-0.0754	-0.07532	-0.07899	-0.08091												352.291	14.8405	4.37878	6.16748	-22.0119	-82.9037
														3445.55	-0.07443	-0.07693	-0.0783	-0.08161												352.797	3.92123	1.255	6.85217	-38.5568	48.4679
														3445.65	-0.07381	-0.07898	-0.07765	-0.08196												353.302	-5.03924	-13.5092	-4.45544	-48.727	-51.5478
														3445.75	-0.07343	-0.0811	-0.07703	-0.08187												353.806	-2.27629	7.24426	7.34192	-32.4733	-16.7938
														3445.85	-0.07313	-0.08297	-0.07639	-0.08153												354.311	-2.72794	-0.78809	5.87488	-12.4236	-47.7068
														3445.95	-0.07286	-0.08444	-0.07572	-0.08125												354.817	-4.8014	-5.89172	6.36035	-16.356	-44.1289
														3446.05	-0.07272	-0.08547	-0.07508	-0.08134												355.322	4.79861	1.91223	2.25684	16.7386	18.2142
														3446.15	-0.07288	-0.08603	-0.07456	-0.08197												355.826	1.36401	16.4271	-8.07495	-40.7877	34.7664
														3446.25	-0.07341	-0.08602	-0.07425	-0.08314												356.332	12.5364	6.47839	7.56738	-5.00999	-28.6759
														3446.35	-0.07417	-0.0852	-0.07433	-0.08477												356.837	-10.1189	3.63477	6.61011	41.4978	-35.2584
														3446.45	-0.07494	-0.08342	-0.07493	-0.08676												357.341	4.59994	-9.02051	12.1316	-19.0753	-53.0292
														3446.55	-0.07549	-0.08079	-0.07595	-0.08893												357.845	-8.66614	1.3269	2.3374	8.16416	-10.0031
														3446.65	-0.07566	-0.07785	-0.07699	-0.09093												358.352	4.38786	4.14233	4.55096	-1.76005	-15.8572
														3446.75	-0.07541	-0.07533	-0.07754	-0.09224												358.856	6.07689	-0.79089	2.56042	15.3955	13.504
														3446.85	-0.07486	-0.07369	-0.07729	-0.09242												359.36	-4.21916	5.15051	6.80756	-26.4655	21.2892
														3446.95	-0.07433	-0.07296	-0.07622	-0.09148												359.864	-8.62621	-5.0238	9.48822	28.6334	-5.24781
														3447.05	-0.07424	-0.0728	-0.07468	-0.08996												360.37	-0.99778	-10.3091	-6.36023	7.09902	30.1006
														3447.15	-0.07487	-0.07281	-0.07314	-0.08863												360.874	7.57235	3.14453	2.12836	4.15121	-10.9764
														3447.25	-0.07618	-0.07276	-0.072	-0.08811												361.378	2.75749	3.73621	1.11218	-17.07	-70.0668
														3447.35	-0.07781	-0.07252	-0.07151	-0.08847												361.882	7.66221	8.42896	11.7496	11.9493	10.3232
														3447.45	-0.07924	-0.07209	-0.07172	-0.08934												362.386	7.67853	-9.3468	10.9903	33.4666	-68.894
														3447.55	-0.08011	-0.07158	-0.07258	-0.09018												362.893	-3.67461	0.85291	4.06354	-13.1676	9.03097
														3447.65	-0.08036	-0.07122	-0.07399	-0.0907												363.396	9.02857	1.32227	7.87201	-4.35233	12.6977
														3447.75	-0.08014	-0.07129	-0.0758	-0.09093												363.9	6.78554	-4.36951	-7.80988	21.1221	1.51186
														3447.85	-0.0797	-0.07185	-0.07775	-0.09115												364.404	5.2014	-19.7764	6.4118	14.6514	28.25
														3447.95	-0.07921	-0.07261	-0.07956	-0.09161												364.908	9.80511	8.72607	5.06134	3.72656	45.6767
														3448.05	-0.07867	-0.07312	-0.08099	-0.09233												365.412	10.5231	-6.90625	-4.39124	10.6739	-16.4551
														3448.15	-0.07799	-0.0731	-0.08182	-0.09307												365.918	3.11818	8.62988	3.36591	8.07928	15.8209
														3448.25	-0.07715	-0.07273	-0.08192	-0.0935												366.422	6.40961	3.30481	14.3386	43.9146	-13.8692
														3448.35	-0.07627	-0.07247	-0.08127	-0.09338												366.925	8.68779	-8.32019	8.69299	18.0077	30.3879
														3448.45	-0.07562	-0.07272	-0.08007	-0.09265												367.429	9.61316	-1.94702	7.84235	17.9699	34.8383
														3448.55	-0.0754	-0.07356	-0.07879	-0.0914												367.933	0.74635	-0.979	7.55396	3.03196	-5.15758
														3448.65	-0.07563	-0.07474	-0.07785	-0.08984												368.436	13.2445	-3.39368	6.56006	5.52377	27.8154
														3448.75	-0.07622	-0.07592	-0.07746	-0.08816												368.94	1.44724	-15.4705	5.58948	-5.19244	6.74839
														3448.85	-0.077	-0.07689	-0.07758	-0.08664												369.446	6.57724	1.87463	-0.44824	-16.1214	-6.94149
														3448.95	-0.07788	-0.07759	-0.07807	-0.08559												369.949	8.88849	1.74902	3.04675	19.3012	37.1662
														3449.05	-0.07878	-0.07811	-0.07894	-0.08527												370.453	14.4813	8.25244	-2.13678	15.4233	11.2779
														3449.15	-0.0796	-0.07851	-0.08027	-0.08569												370.957	12.8978	11.3323	3.61157	3.70345	-19.3195
														3449.25	-0.08016	-0.07884	-0.08197	-0.08662												371.46	17.9914	13.9977	4.98242	12.119	54.2647
														3449.35	-0.08034	-0.07909	-0.08361	-0.0877												371.964	-4.82321	5.97705	-3.16119	-41.1784	0.28352
														3449.45	-0.08024	-0.0793	-0.08467	-0.08864												372.467	5.3393	21.1935	2.58521	38.1209	-34.1791
														3449.55	-0.08011	-0.07955	-0.08482	-0.08937												372.97	4.57358	-14.7197	-2.23975	-41.784	5.15797
														3449.65	-0.08022	-0.07985	-0.08412	-0.08993												373.474	13.2354	-5.17969	4.00989	24.4645	0.54881
														3449.75	-0.08061	-0.08002	-0.08288	-0.09041												373.977	4.81678	-11.0496	2.86902	48.3868	0.79703
														3449.85	-0.08105	-0.07987	-0.08139	-0.09081												374.48	21.2228	11.7411	3.64551	69.0445	70.6624
														3449.95	-0.08119	-0.0794	-0.07975	-0.09109												374.986	17.3065	6.78369	-4.92987	15.1491	30.8132
														3450.05	-0.08085	-0.07894	-0.07794	-0.09121												375.489	11.4957	-13.5116	1.37616	30.5977	-30.2257
														3450.15	-0.08016	-0.0789	-0.076	-0.09118												375.992	19.5913	-1.40967	0.01453	1.88522	43.1767
														3450.25	-0.07953	-0.07937	-0.07414	-0.09105												376.496	14.4764	-0.2616	11.5424	31.203	-15.5078
														3450.35	-0.07947	-0.08002	-0.07278	-0.09079												376.999	9.61877	6.45105	9.76312	28.4602	78.5841
														3450.45	-0.08036	-0.0803	-0.07234	-0.09041												377.502	11.0835	-1.42822	-1.84406	-9.02673	66.8469
														3450.55	-0.08226	-0.07982	-0.07309	-0.08986												378.005	17.28	13.2235	0.91174	11.3047	46.8294
														3450.65	-0.08489	-0.0786	-0.07494	-0.08914												378.508	17.7014	-0.35974	4.33142	61.6429	86.4749
														3450.75	-0.08767	-0.07702	-0.07752	-0.08835												379.011	8.25601	24.5844	10.4368	-2.03934	0.99934
														3450.85	-0.08997	-0.07555	-0.08019	-0.08768												379.514	13.325	19.5569	4.75177	4.36725	59.5316
														3450.95	-0.09133	-0.07452	-0.0824	-0.08736												380.017	19.3368	2.93298	-2.87378	20.3158	11.4173
														3451.05	-0.09158	-0.07396	-0.08387	-0.08753												380.521	8.27703	-18.7388	-5.14453	-15.0862	72.2054
														3451.15	-0.09083	-0.0737	-0.08477	-0.08811												381.023	9.65485	-0.90979	0.17493	22.9375	99.5061
														3451.25	-0.08939	-0.07358	-0.08541	-0.08878												381.526	28.3077	7.28345	11.2429	32.7054	-51.4949
														3451.35	-0.08758	-0.0736	-0.086	-0.08928												382.029	25.6041	14.509	0.68329	-18.0804	-58.3759
														3451.45	-0.08574	-0.07393	-0.0864	-0.08954												382.532	20.1718	-2.38965	4.39813	-13.3067	40.627
														3451.55	-0.08413	-0.0748	-0.08637	-0.0898												383.035	17.4101	-15.7043	17.2209	-13.6111	31.4316
														3451.65	-0.08294	-0.07629	-0.08581	-0.09031												383.538	29.3768	9.09753	1.61725	0.0405	-10.7844
														3451.75	-0.0822	-0.07828	-0.08484	-0.09112												384.041	13.4542	3.27991	-1.29712	27.5036	82.2155
														3451.85	-0.08172	-0.08041	-0.08371	-0.09198												384.544	22.3593	7.30847	9.37958	39.9014	9.10106
														3451.95	-0.08114	-0.08226	-0.08268	-0.09253												385.046	34.6767	-9.42773	2.34827	41.8918	54.2786
														3452.05	-0.08016	-0.08355	-0.08192	-0.0926												385.549	21.7219	-9.03992	9.95416	36.7856	7.34874
														3452.15	-0.0788	-0.08433	-0.08147	-0.09233												386.052	22.5137	-22.3237	8.95587	42.2302	54.6063
														3452.25	-0.07748	-0.08481	-0.08126	-0.09213												386.555	28.1323	-6.42859	2.60486	-22.8497	79.8014
														3452.35	-0.07674	-0.08517	-0.08116	-0.09236												387.055	17.8746	3.92126	9.08875	31.603	57.8772
														3452.45	-0.07693	-0.08534	-0.08113	-0.09309												387.558	29.3401	9.67517	5.45233	26.2809	0.84565
														3452.55	-0.07798	-0.08522	-0.08122	-0.09406												388.06	35.4302	15.5748	6.97302	-6.27069	-5.62923
														3452.65	-0.0795	-0.0848	-0.0815	-0.09491												388.563	19.8874	11.3657	4.38684	-26.0889	13.3959
														3452.75	-0.08103	-0.0843	-0.08185	-0.09537												389.065	38.1074	7.98206	1.16913	-14.2791	79.0147
														3452.85	-0.08225	-0.08396	-0.08202	-0.0953												389.568	35.6092	0.8147	4.29791	61.7415	33.9929
														3452.95	-0.08306	-0.08382	-0.08178	-0.09465												390.07	32.4355	-1.07007	4.5072	3.97704	-2.19588
														3453.05	-0.08348	-0.08371	-0.08102	-0.09338												390.573	33.663	11.8158	4.00391	14.8356	26.0196
														3453.15	-0.08363	-0.08342	-0.07985	-0.0916												391.075	36.7465	-2.203	16.1551	37.7341	51.8806
														3453.25	-0.08364	-0.08284	-0.07844	-0.08957												391.578	39.4986	6.64819	6.66107	-8.64171	-28.4304
														3453.35	-0.0836	-0.082	-0.07694	-0.08766												392.08	51.2019	-0.21558	12.8216	-3.70507	86.9481
														3453.45	-0.08348	-0.08097	-0.07542	-0.08615												392.58	41.7133	1.8363	3.5459	-13.7056	49.5618
														3453.55	-0.08314	-0.07978	-0.07402	-0.08508												393.083	39.6169	-4.10388	1.68793	-25.8178	39.4305
														3453.65	-0.08248	-0.0784	-0.07299	-0.08439												393.585	31.1685	10.6311	-3.02405	58.8209	26.2562
														3453.75	-0.08164	-0.07692	-0.07271	-0.08396												394.087	56.3348	6.36755	-5.92719	14.4626	66.7372
														3453.85	-0.08101	-0.07559	-0.07347	-0.08382												394.59	49.9428	11.653	7.57324	-5.46799	24.7367
														3453.95	-0.0811	-0.07474	-0.07526	-0.08406												395.092	58.133	16.1979	10.543	46.6868	8.64152
														3454.05	-0.08219	-0.07457	-0.07762	-0.08472												395.594	55.5755	-0.36536	4.68842	6.3584	-29.3063
														3454.15	-0.08421	-0.07506	-0.07982	-0.08558												396.094	65.4769	-2.39221	5.91919	-22.8811	31.2164
														3454.25	-0.08691	-0.07596	-0.08114	-0.08627												396.596	67.1427	-12.2975	-8.70038	82.2767	5.20222
														3454.35	-0.08998	-0.07688	-0.08118	-0.0865												397.098	71.6008	-0.81189	5.17261	-10.2521	9.68604
														3454.45	-0.09312	-0.0775	-0.08009	-0.08619												397.6	60.7416	2.79199	-3.27704	-12.3649	38.747
														3454.55	-0.09581	-0.07757	-0.07851	-0.08544												398.102	69.5414	8.25476	11.0988	4.87677	-31.4928
														3454.65	-0.09745	-0.0771	-0.07727	-0.08433												398.602	74.9329	-7.26599	5.59674	9.52945	-50.9869
														3454.75	-0.09756	-0.07637	-0.07699	-0.08277												399.104	69.9801	4.84814	11.0235	6.14207	-14.9131
														3454.85	-0.09612	-0.07582	-0.07773	-0.08071												399.606	67.614	-14.9117	1.2912	2.35025	61.1088
														3454.95	-0.09356	-0.07579	-0.07907	-0.07836												400.108	79.4541	0.32788	17.4834	4.92953	18.1434
														3455.05	-0.09057	-0.0763	-0.08047	-0.0762												400.61	85.1287	-3.55798	1.47491	11.3564	1.38986
														3455.15	-0.0878	-0.077	-0.08155	-0.07471												401.11	95.4616	-9.29297	6.60699	13.2266	12.6298
														3455.25	-0.08573	-0.07748	-0.0822	-0.0741												401.612	96.0062	-5.08313	-5.32489	-28.3682	-43.9393
														3455.35	-0.08459	-0.0775	-0.08241	-0.07424												402.114	100.201	13.8572	-5.02496	-2.97281	7.21319
														3455.45	-0.08438	-0.07702	-0.0821	-0.07489												402.616	91.9125	-4.67224	5.63232	0.27309	-21.2438
														3455.55	-0.08481	-0.07612	-0.0811	-0.07591												403.115	116.697	-13.0973	-1.02277	-44.023	-11.5548
														3455.65	-0.08542	-0.07481	-0.07933	-0.07727												403.617	103.087	-9.87219	-9.30554	-46.4803	-38.3615
														3455.75	-0.08585	-0.0732	-0.07692	-0.07889												404.119	113.149	20.942	-11.0666	34.4431	-101.613
														3455.85	-0.08602	-0.07164	-0.07427	-0.08051												404.62	112.935	13.652	1.96155	10.3245	-12.2855
														3455.95	-0.08614	-0.07079	-0.07193	-0.08175												405.12	119.681	-5.7666	2.58441	-46.6486	-27.2706
														3456.05	-0.08637	-0.07129	-0.07036	-0.08229												405.622	119.542	-7.77612	13.1569	-40.6844	-63.6244
														3456.15	-0.08653	-0.07337	-0.0698	-0.0821												406.123	139.894	-12.2103	-6.26294	-8.63849	-51.4343
														3456.25	-0.08611	-0.07658	-0.07016	-0.08148												406.625	123.514	-10.9038	4.61798	17.8947	-10.339
														3456.35	-0.0847	-0.07998	-0.0712	-0.08084												407.124	139.859	26.3141	13.9041	48.2155	-5.87413
														3456.45	-0.08236	-0.08264	-0.07258	-0.08045												407.626	136.32	-0.85693	-5.62848	11.5181	-1.74476
														3456.55	-0.07972	-0.08405	-0.0739	-0.08037												408.127	155.153	9.24048	-5.66864	9.73961	-52.0295
														3456.65	-0.0776	-0.0843	-0.07465	-0.08049												408.627	145.824	5.25903	3.6839	20.3005	-16.2777
														3456.75	-0.07651	-0.08375	-0.07442	-0.08079												409.128	150.198	1.96484	3.18866	5.434	-3.07914
														3456.85	-0.0764	-0.08276	-0.07316	-0.08141												409.63	163.651	10.573	-7.94092	-8.56248	26.0939
														3456.95	-0.07681	-0.08151	-0.07136	-0.08247												410.131	168.751	-11.7325	10.4258	-6.40467	2.94765
														3457.05	-0.07718	-0.08008	-0.06985	-0.08397												410.63	164.148	9.65137	10.5112	-24.6907	-54.8643
														3457.15	-0.0772	-0.07859	-0.06938	-0.08576												411.132	173.291	-24.2756	-6.2514	-27.4872	25.208
														3457.25	-0.07687	-0.07725	-0.07025	-0.08758												411.633	183.666	8.27063	-4.27832	-53.3237	-43.1425
														3457.35	-0.07636	-0.07621	-0.07219	-0.08924												412.132	190.754	-5.36719	4.61798	-2.521	12.1206
														3457.45	-0.07589	-0.07555	-0.07467	-0.09063												412.633	194.233	5.96277	-0.30756	3.04372	-40.4713
														3457.55	-0.0756	-0.07518	-0.07714	-0.09182												413.133	198.28	2.75745	5.87683	10.4293	-67.4476
														3457.65	-0.07558	-0.07505	-0.07927	-0.09295												413.634	191.127	-2.41748	-0.41638	-39.4241	17.5599
														3457.75	-0.07584	-0.07511	-0.0809	-0.09412												414.135	210.207	-5.27905	2.90527	7.60044	-11.8856
														3457.85	-0.07631	-0.07531	-0.08205	-0.09519												414.634	212.744	-6.38867	-10.332	22.0151	50.8576
														3457.95	-0.07683	-0.07552	-0.08283	-0.09578												415.135	222.055	-1.297	-8.82001	-18.3872	-43.6545
														3458.05	-0.07728	-0.07564	-0.08346	-0.09551												415.636	221.776	14.0435	-4.10535	-39.6081	24.2356
														3458.15	-0.07759	-0.07568	-0.0841	-0.09427												416.135	220.502	1.14746	2.18463	-9.25408	48.3167
														3458.25	-0.07772	-0.07581	-0.08477	-0.0923												416.636	230.432	6.80676	5.27283	16.4987	17.8405
														3458.35	-0.07762	-0.07623	-0.08539	-0.08998												417.135	218.962	-10.4639	-3.11761	32.8457	-29.8765
														3458.45	-0.07723	-0.07696	-0.08586	-0.08767												417.636	224.887	-1.25354	4.27612	12.359	-30.8811
														3458.55	-0.07659	-0.07779	-0.08618	-0.08573												418.137	227.959	-2.76343	-5.94611	-20.2546	-17.8799
														3458.65	-0.07584	-0.07837	-0.08646	-0.08454												418.636	233.83	-6.31995	5.8927	-8.80628	3.24471
														3458.75	-0.07517	-0.07839	-0.08678	-0.08446												419.137	236.647	8.75439	10.8476	10.293	22.9568
														3458.85	-0.07472	-0.07783	-0.08713	-0.08554												419.636	228.427	3.37903	-8.06897	-21.869	-0.33475
														3458.95	-0.07465	-0.077	-0.08739	-0.08729												420.137	229.88	-6.09387	5.16846	28.3035	5.3381
														3459.05	-0.0751	-0.07639	-0.08739	-0.08884												420.638	228.29	-4.79932	-0.39832	-19.3981	-11.1268
														3459.15	-0.07614	-0.07638	-0.0869	-0.08938												421.136	214.337	4.27466	-4.89221	23.7065	16.5424
														3459.25	-0.07763	-0.07696	-0.08578	-0.08876												421.637	209.139	-11.5568	9.67847	-20.7724	8.61351
														3459.35	-0.0792	-0.0778	-0.08406	-0.08751												422.136	204.847	-5.3446	16.1726	-0.64628	-12.8082
														3459.45	-0.08038	-0.07848	-0.08192	-0.08652												422.636	209.783	14.6763	-7.85291	51.6453	77.3244
														3459.55	-0.08079	-0.07878	-0.07962	-0.08639												423.135	195.922	-4.11194	-2.95111	12.6278	-39.4118
														3459.65	-0.08029	-0.07877	-0.0774	-0.08714												423.636	193.989	3.46741	-6.0918	-3.3433	44.952
														3459.75	-0.07905	-0.07875	-0.07554	-0.08838												424.134	190.18	-5.61841	-0.55756	-35.4877	-22.7737
														3459.85	-0.07742	-0.07897	-0.07439	-0.0897												424.635	193.853	-3.16602	5.21613	0.15832	-33.034
														3459.95	-0.07573	-0.0794	-0.07429	-0.09092												425.133	171.949	-14.5272	-4.76984	-23.574	-17.1217
														3460.05	-0.07424	-0.07976	-0.07534	-0.09198												425.634	192.609	3.02197	3.38947	-3.29712	-21.9964
														3460.15	-0.07312	-0.07969	-0.07728	-0.09282												426.132	176.252	1.14185	-4.98218	32.2127	-39.7951
														3460.25	-0.07251	-0.07916	-0.0795	-0.09325												426.633	167.912	-1.58398	-9.63824	-24.5485	21.198
														3460.35	-0.0725	-0.07846	-0.08133	-0.09304												427.131	162.525	-8.37561	-9.17114	8.49161	-31.4637
														3460.45	-0.07305	-0.078	-0.08229	-0.09207												427.632	149.813	4.54248	-7.17999	-11.4971	-46.734
														3460.55	-0.07394	-0.07797	-0.08222	-0.09053												428.13	136.56	5.21021	5.3609	-76.7256	38.8343
														3460.65	-0.07485	-0.07814	-0.08134	-0.0889												428.63	135.978	6.98486	3.82739	-10.1548	-17.3446
														3460.75	-0.07554	-0.07814	-0.08014	-0.08775												429.129	140.865	0.96802	3.49658	-28.5815	-26.9539
														3460.85	-0.07586	-0.07777	-0.07923	-0.0874												429.629	133.005	1.50964	-1.98303	-6.0244	4.64024
														3460.95	-0.07582	-0.07716	-0.07897	-0.08767												430.127	127.318	-15.8651	4.82373	-35.6152	-19.3478
														3461.05	-0.07555	-0.07664	-0.0794	-0.08802												430.628	124.549	0.48975	7.88824	-61.3745	-9.19845
														3461.15	-0.07532	-0.07656	-0.08023	-0.08794												431.126	124.465	-6.58044	-10.858	-62.4751	-73.7585
														3461.25	-0.07551	-0.07707	-0.08109	-0.08726												431.626	109.875	-14.0165	-9.59937	-26.0068	-27.2026
														3461.35	-0.07637	-0.07806	-0.08167	-0.08623												432.124	122.923	7.56885	2.82062	-25.9844	18.7172
														3461.45	-0.07791	-0.07925	-0.0819	-0.08529												432.624	124.888	-0.85828	-1.04541	-5.49175	0.04105
														3461.55	-0.07986	-0.0802	-0.08184	-0.08486												433.122	117.304	-11.2515	-7.57983	-35.9341	21.2856
														3461.65	-0.08183	-0.08058	-0.08166	-0.0851												433.621	117.716	0.09607	15.4401	-4.81601	-19.2368
														3461.75	-0.08341	-0.08031	-0.08153	-0.08593												434.121	119.018	-4.08435	-6.43042	-16.216	6.44062
														3461.85	-0.08423	-0.07968	-0.08159	-0.08702												434.619	102.114	-5.33728	-4.40332	7.19514	46.288
														3461.95	-0.08413	-0.07915	-0.08185	-0.08803												435.119	103.494	8.90735	5.74146	-10.3396	26.3128
														3462.05	-0.08317	-0.07909	-0.08223	-0.08869												435.617	104.01	-2.19763	9.75464	25.0588	-62.8485
														3462.15	-0.08163	-0.07951	-0.08263	-0.0889												436.115	95.8362	6.47998	-0.83734	10.3522	-16.5409
														3462.25	-0.07977	-0.0801	-0.083	-0.08866												436.614	115.346	6.77966	3.88684	56.9808	-7.68243
														3462.35	-0.07777	-0.0804	-0.08343	-0.088												437.112	114.947	0.38599	-3.50287	20.5787	18.0002
														3462.45	-0.07573	-0.08009	-0.08396	-0.08709												437.612	98.1333	-5.74353	-0.29901	11.1713	-13.1099
														3462.55	-0.07386	-0.07922	-0.08451	-0.08623												438.11	102.656	0.37097	3.37823	-38.1212	-14.6147
														3462.65	-0.07253	-0.07813	-0.08484	-0.08574												438.608	109.979	-2.99292	4.30731	-39.3648	-30.3968
														3462.75	-0.07214	-0.07732	-0.08472	-0.08587												439.108	106.847	9.12366	2.90826	-31.2115	4.48736
														3462.85	-0.07281	-0.07709	-0.08401	-0.08662												439.605	110.282	-12.3759	-5.56232	13.1827	-43.9353
														3462.95	-0.0742	-0.07745	-0.08282	-0.0878												440.103	105.736	3.26404	-8.01898	-0.38207	-67.9155
														3463.05	-0.07562	-0.07817	-0.08139	-0.08913												440.603	116.928	9.24731	-9.99176	14.5322	20.2403
														3463.15	-0.07638	-0.079	-0.0801	-0.09028												441.1	113.883	-17.0956	5.3269	18.117	-45.8619
														3463.25	-0.07614	-0.07983	-0.07928	-0.09104												441.598	109.805	1.90015	-2.49207	7.14031	-31.0353
														3463.35	-0.0751	-0.08054	-0.0791	-0.09138												442.098	116.979	5.57825	9.3739	-17.0459	53.3463
														3463.45	-0.07387	-0.08093	-0.07955	-0.0914												442.595	118.516	7.31348	-2.28333	-2.96871	-8.43153
														3463.55	-0.07313	-0.0807	-0.08046	-0.09133												443.093	117.415	-4.37964	-2.60754	-4.36713	31.8922
														3463.65	-0.07334	-0.07967	-0.08158	-0.09132												443.592	111.787	1.18481	-4.21307	6.11866	2.40088
														3463.75	-0.07458	-0.07806	-0.08257	-0.09147												444.09	97.7423	8.41138	2.31171	2.58343	-33.5105
														3463.85	-0.07664	-0.07636	-0.08305	-0.09172												444.587	117.415	-3.89685	3.61499	14.7396	49.4013
														3463.95	-0.07912	-0.07504	-0.08281	-0.09186												445.087	103.317	11.2341	0.9787	35.6275	2.53406
														3464.05	-0.08157	-0.07421	-0.08187	-0.09161												445.584	121.296	13.0408	-5.87512	-68.7142	24.529
														3464.15	-0.08362	-0.07368	-0.08045	-0.09064												446.082	116.966	18.556	-0.36145	-52.3597	35.6978
														3464.25	-0.08505	-0.07317	-0.07889	-0.08883												446.579	102.053	-11.905	7.52234	5.90794	-30.8628
														3464.35	-0.08589	-0.07267	-0.0775	-0.08632												447.078	113.135	9.71204	-2.61316	24.1886	49.1833
														3464.45	-0.08632	-0.07237	-0.07663	-0.08357												447.576	105.492	-19.0205	8.67438	43.6351	15.1999
														3464.55	-0.08649	-0.07261	-0.07658	-0.0812												448.073	110.452	12.3976	5.69434	27.9692	90.1404
														3464.65	-0.08644	-0.07365	-0.07741	-0.07978												448.572	107.881	27.0444	7.79297	32.6523	41.6007
														3464.75	-0.08602	-0.07557	-0.07876	-0.07962												449.069	95.1613	-5.26892	9.42877	42.7532	5.48172
														3464.85	-0.08506	-0.07814	-0.08003	-0.08064												449.567	105.301	-10.7267	-10.7342	51.2007	49.4389
														3464.95	-0.08359	-0.08082	-0.08075	-0.08244												450.064	93.3763	3.60706	3.28333	10.5789	94.5691
														3465.05	-0.08186	-0.08296	-0.08086	-0.08437												450.563	101.442	3.58557	5.92975	7.10986	66.9192
														3465.15	-0.08025	-0.08417	-0.08067	-0.08578												451.06	94.6664	-10.6063	12.1237	38.2792	53.319
														3465.25	-0.0791	-0.08456	-0.08053	-0.08623												451.557	86.335	-5.3175	6.43909	51.3665	61.0655
														3465.35	-0.07863	-0.08469	-0.08057	-0.08575												452.054	105.772	10.3947	7.61206	24.324	67.0835
														3465.45	-0.07889	-0.08521	-0.0807	-0.08478												452.551	94.3842	3.31543	3.73517	-13.6248	51.6445
														3465.55	-0.07978	-0.08642	-0.08076	-0.08395												453.05	93.6671	2.81982	-7.47968	-17.997	50.5379
														3465.65	-0.08116	-0.08808	-0.08066	-0.08359												453.547	99.9999	4.505	15.0426	36.6746	28.643
														3465.75	-0.08278	-0.08966	-0.08037	-0.0836												454.044	80.8605	9.77917	5.63184	-19.2857	38.3848
														3465.85	-0.08432	-0.09055	-0.07995	-0.08363												454.541	83.8196	-9.92163	12.829	8.32236	43.8513
														3465.95	-0.08532	-0.09041	-0.07951	-0.08341												455.038	90.621	1.83557	1.09003	-34.7141	-62.0278
														3466.05	-0.08546	-0.08925	-0.07924	-0.08305												455.537	81.4785	-6.01172	9.99023	-3.75527	31.9214
														3466.15	-0.08473	-0.08751	-0.07923	-0.0829												456.034	84.312	3.80786	7.48914	-29.9851	19.1108
														3466.25	-0.08351	-0.08592	-0.07944	-0.08323												456.531	85.2539	9.23828	2.14624	38.745	46.8392
														3466.35	-0.08231	-0.08517	-0.07972	-0.08401												457.027	80.6568	7.31653	5.65503	27.309	-19.6884
														3466.45	-0.08144	-0.08546	-0.08001	-0.08491												457.524	76.2251	6.15784	7.35852	67.5996	-59.7361
														3466.55	-0.08082	-0.0864	-0.08037	-0.08557												458.021	67.5372	1.76086	-3.22449	18.7496	-79.1891
														3466.65	-0.08015	-0.08729	-0.08085	-0.08576												458.52	60.7918	-8.66833	0.58545	-46.444	-40.9878
														3466.75	-0.07915	-0.08755	-0.08137	-0.08556												459.016	76.4724	5.15002	4.50983	-20.7707	-11.4984
														3466.85	-0.07779	-0.08703	-0.08172	-0.08517												459.513	73.0851	16.6382	2.14911	0.63608	-19.9535
														3466.95	-0.07632	-0.08595	-0.08178	-0.08486												460.01	66.1698	12.0865	6.11914	15.8075	-32.0892
														3467.05	-0.0751	-0.0847	-0.08162	-0.08478												460.506	73.772	-1.14172	-5.97937	3.62141	-3.3089
														3467.15	-0.07446	-0.08352	-0.08153	-0.08501												461.003	60.9098	-13.1497	2.758	3.32597	-37.2064
														3467.25	-0.07446	-0.08246	-0.08179	-0.08549												461.499	53.4623	4.63708	16.2087	26.7815	-35.8548
														3467.35	-0.07486	-0.08143	-0.08256	-0.08608												461.996	55.6551	-11.4143	2.23419	-22.3734	-33.4281
														3467.45	-0.0753	-0.08035	-0.0838	-0.08661												462.494	56.1293	2.93896	10.0498	-5.57978	72.1489
														3467.55	-0.07565	-0.07926	-0.08532	-0.08694												462.991	48.822	7.91455	6.64246	-46.4622	1.50134
														3467.65	-0.0761	-0.07833	-0.08685	-0.08703												463.487	61.1126	11.8771	1.31616	-23.5702	-57.2508
														3467.75	-0.07704	-0.07785	-0.08814	-0.08694												463.984	62.4871	7.08215	4.64032	34.4438	43.9092
														3467.85	-0.07871	-0.07804	-0.089	-0.08675												464.48	47.8905	17.1317	-2.07147	-22.0051	-17.7121
														3467.95	-0.08099	-0.07896	-0.08936	-0.08651												464.977	47.4453	-19.752	4.37585	15.2668	-14.6879
														3468.05	-0.08351	-0.08029	-0.08925	-0.08629												465.473	39.8591	-2.67822	2.44037	4.41942	-17.3961
														3468.15	-0.08578	-0.08143	-0.08876	-0.08612												465.969	32.4914	7.86328	11.8053	-13.9631	-24.8964
														3468.25	-0.08744	-0.08186	-0.088	-0.08597												466.465	49.2111	-3.93079	8.82904	9.61823	-38.0159
														3468.35	-0.08836	-0.08145	-0.08708	-0.0856												466.962	36.0807	16.5	6.84985	38.6341	-47.8521
														3468.45	-0.08865	-0.08054	-0.08612	-0.08466												467.458	33.5434	-10.6342	7.55426	10.3326	-7.55559
														3468.55	-0.08857	-0.07979	-0.08528	-0.08296												467.954	43.1195	-10.3018	4.2774	15.9989	-6.16047
														3468.65	-0.08829	-0.0797	-0.08469	-0.08075												468.45	43.8029	-1.4823	7.4809	58.881	8.79421
														3468.75	-0.08775	-0.08034	-0.08431	-0.07876												468.946	35.7155	2.34949	6.30542	8.25908	35.0867
														3468.85	-0.0868	-0.08134	-0.08386	-0.07778												469.443	24.8802	9.84058	-0.73895	-15.227	36.7572
														3468.95	-0.08547	-0.08215	-0.08304	-0.0782												469.939	37.5962	-0.37573	6.07019	-13.9866	-2.90931
														3469.05	-0.08414	-0.08244	-0.08168	-0.07977												470.435	35.5939	8.87256	4.12115	1.34654	21.0482
														3469.15	-0.08336	-0.08232	-0.07996	-0.08181												470.931	19.5263	3.76379	2.81842	-7.38672	27.5193
														3469.25	-0.08355	-0.08222	-0.07826	-0.08365												471.427	32.9139	12.2604	6.57947	-35.2889	-35.4881
														3469.35	-0.08468	-0.0825	-0.07701	-0.08497												471.923	22.2726	6.26575	3.54028	5.32544	44.86
														3469.45	-0.08634	-0.08329	-0.07652	-0.0857												472.419	21.3532	11.6263	-3.211	-10.2301	-55.0488
														3469.55	-0.08797	-0.08439	-0.07685	-0.08589												472.915	26.3374	4.11145	0.61621	-10.5338	-7.48309
														3469.65	-0.08911	-0.08545	-0.07788	-0.08564												473.41	24.3616	2.05115	14.0012	55.1577	19.359
														3469.75	-0.08951	-0.08621	-0.07936	-0.08522												473.906	25.7398	0.61877	12.2645	-3.9594	-39.9678
														3469.85	-0.08906	-0.08646	-0.08098	-0.08502												474.402	21.1657	8.13708	8.31018	55.107	-10.4549
														3469.95	-0.08781	-0.0861	-0.08253	-0.08533												474.898	29.4287	18.3413	2.88348	3.45473	-58.8257
														3470.05	-0.08598	-0.08513	-0.08378	-0.08607												475.394	17.8593	1.54968	7.59357	59.4225	-15.3246
														3470.15	-0.08393	-0.08376	-0.08457	-0.08688												475.89	7.65197	7.93433	4.05933	18.6715	-19.4924
														3470.25	-0.08211	-0.08236	-0.08481	-0.08744												476.385	19.6134	7.35938	6.52289	5.32969	13.1699
														3470.35	-0.08082	-0.08139	-0.08459	-0.08774												476.881	13.4693	14.4244	2.38715	54.1041	29.7023
														3470.45	-0.08014	-0.08104	-0.08412	-0.08799												477.377	8.4701	2.7052	3.3913	19.4292	-36.1062
														3470.55	-0.07997	-0.08117	-0.08359	-0.08824												477.872	18.3113	-7.86047	4.85712	-9.33746	-10.8396
														3470.65	-0.08022	-0.08144	-0.08307	-0.08833												478.368	9.12175	-9.88208	3.76306	9.39683	2.07553
														3470.75	-0.08088	-0.08157	-0.08261	-0.08799												478.864	13.6493	4.68555	2.09381	-63.3171	46.3529
														3470.85	-0.0819	-0.08151	-0.08226	-0.08716												479.359	18.874	10.5466	15.4603	18.8624	11.4281
														3470.95	-0.0831	-0.08136	-0.08214	-0.086												479.855	19.532	-11.8002	18.7151	27.9526	9.60188
														3471.05	-0.08408	-0.08115	-0.08235	-0.08477												480.348	18.4091	-14.5681	-4.30524	-3.48953	13.7669
														3471.15	-0.08442	-0.08077	-0.08292	-0.08365												480.844	13.3076	-13.996	1.65247	-21.6614	-17.1522
														3471.25	-0.08388	-0.08011	-0.08379	-0.08269												481.339	15.0777	3.50488	13.265	37.0925	-32.9589
														3471.35	-0.08253	-0.07927	-0.0848	-0.08195												481.835	-6.49304	4.76807	-10.2835	8.51727	-45.3741
														3471.45	-0.08074	-0.07854	-0.08565	-0.08153												482.33	7.29542	-7.69031	1.78906	-16.1958	-24.1907
														3471.55	-0.07907	-0.07821	-0.08606	-0.08156												482.825	3.55855	-12.2015	0.6272	-4.85415	-48.5824
														3471.65	-0.07797	-0.07833	-0.0859	-0.0821												483.321	4.10828	11.9211	-1.57037	-21.0575	23.0814
														3471.75	-0.07763	-0.07873	-0.08523	-0.08311												483.816	8.71104	-4.29224	0.91754	-19.9893	27.171
														3471.85	-0.07798	-0.07917	-0.08423	-0.08445												484.311	10.3201	7.59937	5.75446	-62.9682	-19.7404
														3471.95	-0.07877	-0.07959	-0.08307	-0.08592												484.805	12.4154	-5.9021	10.5554	-41.3268	6.95169
														3472.05	-0.0798	-0.08002	-0.08184	-0.08729												485.3	1.6176	-6.63977	5.35718	-57.3106	-15.8142
														3472.15	-0.0809	-0.08049	-0.08058	-0.08829												485.795	4.56417	-3.36829	5.23718	-1.49954	-21.4835
														3472.25	-0.08183	-0.08094	-0.07932	-0.08877												486.29	5.56772	6.1355	0.31769	16.1513	-11.02
														3472.35	-0.0823	-0.08134	-0.07812	-0.08869												486.786	4.43039	-3.27625	7.53729	6.52474	-4.14737
														3472.45	-0.08198	-0.08175	-0.07705	-0.08818												487.281	5.24909	6.92859	7.21625	26.737	2.28483
														3472.55	-0.08076	-0.08223	-0.07616	-0.08744												487.774	2.04229	11.002	3.27222	-12.3728	-29.3084
														3472.65	-0.07882	-0.08266	-0.07552	-0.08668												488.269	5.98056	-23.2518	6.58813	7.13036	44.1638
														3472.75	-0.07661	-0.08273	-0.07522	-0.08599												488.764	9.17715	-1.84583	6.82886	-2.04522	-44.7996
														3472.85	-0.07461	-0.08218	-0.07534	-0.08537												489.259	6.10739	3.71948	9.6236	18.1513	17.9479
														3472.95	-0.0732	-0.08094	-0.07599	-0.08478												489.754	3.02587	1.91565	1.05231	-36.0947	-56.784
														3473.05	-0.07254	-0.07918	-0.07712	-0.08425												490.247	5.18931	0.41345	3.57385	51.6018	0.27686
														3473.15	-0.07259	-0.0772	-0.07856	-0.08384												490.742	0.48789	6.05859	8.6524	8.00806	-24.59
														3473.25	-0.07317	-0.07535	-0.07989	-0.08357												491.237	-1.58448	-0.88184	1.39911	37.717	-21.864
														3473.35	-0.07404	-0.0739	-0.08072	-0.08338												491.732	-3.14829	9.79919	-5.79999	17.3312	-15.1889
														3473.45	-0.07502	-0.07299	-0.08084	-0.08321												492.225	3.54047	-8.66589	0.30847	18.3195	-72.5089
														3473.55	-0.07609	-0.07265	-0.08034	-0.0831												492.719	4.40487	-3.92944	11.5847	20.2461	69.3351
														3473.65	-0.07728	-0.07279	-0.07947	-0.08319												493.214	4.49904	7.05017	7.23041	-11.1486	28.5561
														3473.75	-0.07853	-0.07338	-0.07848	-0.08361												493.709	12.3242	-9.57947	8.03754	0.44779	31.529
														3473.85	-0.0797	-0.07435	-0.07751	-0.08433												494.202	7.5362	19.099	16.5206	-37.8366	18.8777
														3473.95	-0.08073	-0.07555	-0.07672	-0.08514												494.697	9.66177	0.77258	1.18994	33.332	-12.6504
														3474.05	-0.08176	-0.07658	-0.07621	-0.08573												495.191	2.78371	4.62915	6.65015	-29.4097	-22.4969
														3474.15	-0.08301	-0.077	-0.07603	-0.08578												495.686	13.2505	-13.2152	1.63965	52.3624	-37.4343
														3474.25	-0.08447	-0.07654	-0.07613	-0.08512												496.179	7.80582	-5.92883	8.66528	18.0329	10.6351
														3474.35	-0.08573	-0.07538	-0.0765	-0.08385												496.673	7.69271	-14.9781	14.137	-1.31774	50.8534
														3474.45	-0.08625	-0.07412	-0.07717	-0.08233												497.168	8.76938	3.42065	1.90149	-6.96594	-43.9606
														3474.55	-0.08576	-0.07345	-0.07817	-0.08096												497.662	1.25221	10.6563	0.81262	74.8106	12.0505
														3474.65	-0.08446	-0.0738	-0.0794	-0.08001												498.155	5.91151	2.4082	1.78247	-26.148	10.4992
														3474.75	-0.0829	-0.07506	-0.08069	-0.07944												498.65	-0.71979	-1.04883	-2.64752	-16.1127	56.2623
														3474.85	-0.0816	-0.07665	-0.08192	-0.07906												499.144	4.98903	6.79456	-8.23907	10.6911	-32.1982
														3474.95	-0.08075	-0.07789	-0.0831	-0.07865												499.636	0.13924	-2.57288	-0.36365	-28.1934	37.7499
														3475.05	-0.08027	-0.07838	-0.08429	-0.0781												500.131	16.7927	-9.59058	0.88818	-11.1162	9.70831
														3475.15	-0.07996	-0.07822	-0.08543	-0.0774												500.625	9.33885	-11.3173	5.80579	16.6113	40.1414
														3475.25	-0.07968	-0.07791	-0.08632	-0.07662												501.118	0.51963	15.0076	5.93585	56.6574	-67.8234
														3475.35	-0.07941	-0.07797	-0.08656	-0.07587												501.612	-4.99139	-0.89026	0.40393	-32.1669	33.8899
														3475.45	-0.07926	-0.07855	-0.08584	-0.07529												502.106	10.2929	11.7739	7.85571	4.71185	55.6657
														3475.55	-0.07942	-0.07936	-0.08413	-0.07501												502.599	19.7826	15.1469	6.88129	54.4024	-11.134
														3475.65	-0.07997	-0.07999	-0.08178	-0.07519												503.093	5.46393	-2.22803	-6.42584	-37.6474	51.507
														3475.75	-0.08084	-0.08022	-0.07939	-0.07587												503.587	15.9995	-15.7863	-6.23743	-58.9764	-37.5863
														3475.85	-0.08176	-0.08017	-0.07749	-0.07699												504.079	12.041	-6.46533	1.41608	25.7548	-54.4056
														3475.95	-0.08237	-0.08014	-0.07622	-0.0784												504.574	0.47361	13.4907	3.40662	-20.4062	8.68952
														3476.05	-0.08251	-0.08049	-0.07543	-0.07989												505.066	0.61817	-1.44604	4.37781	5.22247	-20.91
														3476.15	-0.08228	-0.0814	-0.07489	-0.08126												505.56	6.43006	-22.3016	10.3378	-23.4386	2.80617
														3476.25	-0.08208	-0.08287	-0.0746	-0.08229												506.054	1.04899	-7.29663	2.52466	-51.794	-0.0372
														3476.35	-0.08233	-0.08468	-0.07475	-0.08278												506.546	2.66132	-2.0813	3.28778	-31.5002	-46.7579
														3476.45	-0.08313	-0.08653	-0.07545	-0.08258												507.04	4.29799	-14.7726	-5.79559	36.0849	64.8681
														3476.55	-0.08416	-0.08809	-0.0766	-0.0817												507.532	1.19975	-9.02173	-11.6199	-37.593	-3.89323
														3476.65	-0.08484	-0.08906	-0.07793	-0.08033												508.026	-3.12183	-2.17798	2.11963	-72.7813	-48.2748
														3476.75	-0.08476	-0.08919	-0.07917	-0.07882												508.52	5.3796	1.99158	-1.62103	-28.8867	-57.5471
														3476.85	-0.08393	-0.08841	-0.08015	-0.07758												509.012	1.75638	2.40222	4.89795	0.31049	30.3869
														3476.95	-0.08276	-0.08688	-0.08083	-0.07693												509.506	2.92385	-5.86121	18.1458	-19.664	-14.3326
														3477.05	-0.08167	-0.08498	-0.08117	-0.07698												509.998	-2.33747	15.9181	8.30408	12.9619	22.3368
														3477.15	-0.08082	-0.08312	-0.08113	-0.07765												510.492	-4.09571	-0.84436	3.54932	-13.9744	-22.551
														3477.25	-0.08019	-0.08156	-0.08076	-0.07883												510.984	-2.99046	-24.4847	11.593	-24.7069	30.7408
														3477.35	-0.07974	-0.08033	-0.08012	-0.08047												511.478	-2.56528	15.3116	-1.30847	10.4964	6.6269
														3477.45	-0.0796	-0.07931	-0.07933	-0.08253												511.971	-3.79737	0.27246	1.77008	-55.9058	-9.15675
														3477.55	-0.07999	-0.07841	-0.07844	-0.08489												512.463	2.97356	9.18054	8.00458	-42.5445	7.65931
														3477.65	-0.08106	-0.07754	-0.07752	-0.08719												512.957	-3.45152	7.77075	-1.53644	-39.6888	27.2798
														3477.75	-0.08274	-0.07673	-0.07671	-0.08885												513.449	2.05774	-12.2007	6.98932	-0.52867	77.6252
														3477.85	-0.08479	-0.07606	-0.07623	-0.08935												513.942	4.39546	-20.0868	-5.3446	-24.0216	-52.6173
														3477.95	-0.08685	-0.0757	-0.07632	-0.08846												514.434	-2.57654	-12.0299	-6.35077	-39.5607	42.7318
														3478.05	-0.08855	-0.07584	-0.0771	-0.08638												514.928	9.17634	-1.29248	6.54944	28.4464	15.4011
														3478.15	-0.08956	-0.07659	-0.07848	-0.08365												515.419	4.48004	-7.64575	-3.77826	-21.5516	-24.7918
														3478.25	-0.08963	-0.07786	-0.08019	-0.08091												515.913	-4.10994	3.73474	3.96381	5.99652	-4.65621
														3478.35	-0.08872	-0.07943	-0.08185	-0.0787												516.404	12.4954	-0.47693	-5.78027	-65.6841	-1.15357
														3478.45	-0.08711	-0.08096	-0.08315	-0.07731												516.898	5.47002	-6.74927	9.33911	-13.8517	9.82815
														3478.55	-0.0853	-0.08212	-0.08391	-0.07684												517.389	3.53393	-6.33447	2.73932	33.9374	-1.70905
														3478.65	-0.08377	-0.08268	-0.08418	-0.07715												517.883	4.48013	-7.57874	-7.77112	-6.34846	-1.92362
														3478.75	-0.08263	-0.08257	-0.08415	-0.07799												518.374	-5.06848	-1.68433	-4.3504	6.25411	-44.5204
														3478.85	-0.08164	-0.08196	-0.08408	-0.07916												518.868	5.52838	6.79553	-10.9868	-21.1652	-76.27
														3478.95	-0.08054	-0.08122	-0.08413	-0.08055												519.359	8.17388	10.3021	11.206	14.4688	55.2408
														3479.05	-0.07931	-0.08071	-0.08436	-0.08219												519.851	7.85305	-12.0273	-2.36414	-35.4322	51.8707
														3479.15	-0.07819	-0.08066	-0.08475	-0.08407												520.344	3.28191	-2.40723	1.84503	-52.3279	-51.3065
														3479.25	-0.07746	-0.08104	-0.0853	-0.08602												520.835	11.0342	6.84033	-3.05402	-45.8881	4.17497
														3479.35	-0.07719	-0.08161	-0.08599	-0.08765												521.328	7.44685	11.9644	-5.32129	12.2242	-56.803
														3479.45	-0.07726	-0.08206	-0.08667	-0.08855												521.82	-8.84841	17.2123	3.8241	28.1134	31.9227
														3479.55	-0.07743	-0.08223	-0.08698	-0.08858												522.313	0.96488	-3.21045	-4.57275	-18.451	-49.2924
														3479.65	-0.07749	-0.08219	-0.08648	-0.08798												522.804	0.10505	1.8363	3.52588	54.7275	14.4851
														3479.75	-0.07736	-0.08215	-0.085	-0.08732												523.295	6.10432	1.75781	8.60406	-21.2004	-28.6962
														3479.85	-0.07721	-0.08219	-0.08292	-0.08712												523.789	3.98205	1.23352	-0.00964	1.34973	-34.51
														3479.95	-0.07736	-0.08223	-0.081	-0.08754												524.28	-3.95214	-15.0613	-4.66754	-14.9228	-63.5106
														3480.05	-0.0782	-0.08207	-0.07998	-0.08837												524.773	-12.458	0.17444	7.37439	-2.53826	-34.8555
														3480.15	-0.07989	-0.08161	-0.08006	-0.08923												525.264	-0.67899	-15.7703	7.52911	-22.9044	-52.8689
														3480.25	-0.08229	-0.0809	-0.08084	-0.08979												525.755	10.2901	-12.1321	-5.29181	13.9551	-14.9231
														3480.35	-0.08491	-0.08011	-0.08157	-0.08988												526.248	-0.35179	0.04126	13.9879	26.4337	79.569
														3480.45	-0.08719	-0.07937	-0.08174	-0.08944												526.739	9.39086	-1.90662	8.36853	26.0043	27.5617
														3480.55	-0.08862	-0.07868	-0.08139	-0.08846												527.232	7.55891	29.5559	-2.61359	8.07481	94.5128
														3480.65	-0.08897	-0.07803	-0.08105	-0.08703												527.723	-9.58448	-1.56616	15.9428	35.9208	26.027
														3480.75	-0.08834	-0.07747	-0.08129	-0.08534												528.214	1.66463	-11.712	4.32214	53.2271	-88.2966
														3480.85	-0.08706	-0.07721	-0.08223	-0.08359												528.707	-4.36134	-13.4303	-3.92847	2.9521	27.6166
														3480.95	-0.08558	-0.07742	-0.08338	-0.08195												529.197	2.91272	24.6968	3.82068	75.4479	7.34478
														3481.05	-0.08426	-0.07793	-0.08403	-0.0805												529.688	4.16526	3.03418	-3.41687	45.468	38.6023
														3481.15	-0.08329	-0.07829	-0.0837	-0.07932												530.181	5.34179	30.7891	3.81274	12.9705	32.7538
														3481.25	-0.08256	-0.07799	-0.08237	-0.07848												530.672	1.01046	8.35718	7.93219	38.5935	-20.0735
														3481.35	-0.08184	-0.07691	-0.08047	-0.07807												531.163	9.63063	1.29431	16.1722	-36.893	41.4321
														3481.45	-0.08087	-0.07538	-0.07851	-0.07808												531.655	9.53561	2.24841	3.09235	-38.9391	29.7585
														3481.55	-0.07964	-0.07396	-0.07687	-0.07839												532.146	-3.15683	-1.49121	7.83917	-16.2495	56.4479
														3481.65	-0.07836	-0.07309	-0.07571	-0.07883												532.637	0.30563	5.59204	5.95087	-53.0268	-41.9614
														3481.75	-0.07736	-0.07296	-0.07503	-0.07923												533.129	6.24912	8.64526	0.11523	12.5201	51.3974
														3481.85	-0.07682	-0.07358	-0.07479	-0.07956												533.62	-5.33476	5.59143	8.96979	24.9255	8.35919
														3481.95	-0.0767	-0.07494	-0.07489	-0.07986												534.111	4.16264	-9.40979	6.88934	16.3654	39.5214
														3482.05	-0.07686	-0.07693	-0.07522	-0.08019												534.601	-1.71396	-4.86963	6.66614	47.2194	42.5575
														3482.15	-0.07731	-0.07928	-0.07564	-0.08057												535.094	-12.0288	15.4167	18.175	-4.02145	20.89
														3482.25	-0.0783	-0.08159	-0.07603	-0.081												535.584	-2.50693	-11.4182	7.20618	-39.6332	-3.13524
														3482.35	-0.08003	-0.08343	-0.07635	-0.08143												536.075	-0.37647	10.4574	2.14349	0.07339	12.6764
														3482.45	-0.08234	-0.08458	-0.07662	-0.08185												536.567	-6.37921	3.03943	6.70123	6.21248	-62.6394
														3482.55	-0.08471	-0.08506	-0.07694	-0.0823												537.058	-5.04764	0.36585	1.72632	26.1896	-48.9429
														3482.65	-0.08655	-0.08504	-0.07739	-0.08288												537.548	-1.85708	4.49377	0.19403	-12.6252	24.2585
														3482.75	-0.08759	-0.08464	-0.07796	-0.0836												538.038	1.02454	-1.93396	16.746	31.8041	-86.9649
														3482.85	-0.0879	-0.08392	-0.07855	-0.08432												538.529	2.06663	-13.1063	3.7973	-9.01072	-10.2722
														3482.95	-0.08777	-0.08285	-0.07904	-0.08472												539.021	-12.2576	-7.45923	3.24506	-15.2612	37.2832
														3483.05	-0.08743	-0.0814	-0.07937	-0.08449												539.511	-3.04476	11.3105	-0.48853	-1.41388	-16.1149
														3483.15	-0.08696	-0.0796	-0.07959	-0.08348												540.002	0.30999	-0.93323	11.7803	-8.08507	66.326
														3483.25	-0.08628	-0.07756	-0.07982	-0.08188												540.492	-4.47287	-3.56287	16.8179	33.2251	-26.3738
														3483.35	-0.08531	-0.07552	-0.08017	-0.08016												540.984	4.17123	4.46094	-1.39716	-5.15321	4.44345
														3483.45	-0.08395	-0.07375	-0.08072	-0.07896												541.474	-2.95884	-0.81677	10.2296	10.1102	8.21643
														3483.55	-0.08227	-0.07248	-0.0815	-0.07883												541.965	-11.3919	1.80579	5.74976	-0.62932	-0.60044
														3483.65	-0.0805	-0.07177	-0.08252	-0.07991												542.455	1.58597	-13.775	7.26501	-24.8932	0.32983
														3483.75	-0.07901	-0.07158	-0.08368	-0.08174												542.945	-4.1064	0.42957	18.886	-30.785	-30.4616
														3483.85	-0.07814	-0.07193	-0.08476	-0.08348												543.437	-8.22171	0.75305	2.32935	19.6355	-0.76425
														3483.95	-0.07799	-0.07291	-0.08542	-0.08438												543.927	-12.5486	3.04285	3.82074	-19.6655	-14.3642
														3484.05	-0.07828	-0.07452	-0.08535	-0.08422												544.417	-11.5783	8.97107	16.1208	-0.99869	27.3816
														3484.15	-0.0786	-0.07648	-0.0844	-0.08341												544.907	0.42196	-11.3928	15.6563	27.8967	-16.2573
														3484.25	-0.07873	-0.07824	-0.08273	-0.08266												545.397	-2.46262	-0.49353	5.4519	-5.15233	-26.4294
														3484.35	-0.07876	-0.07929	-0.08071	-0.0826												545.887	1.90608	-11.5543	5.65015	27.0956	40.0606
														3484.45	-0.079	-0.07949	-0.07873	-0.08337												546.379	8.29587	10.4027	11.2904	-34.1078	-30.2477
														3484.55	-0.07955	-0.07904	-0.07705	-0.08456												546.869	-3.66234	-15.5391	13.121	20.3442	59.091
														3484.65	-0.08013	-0.07822	-0.07578	-0.08552												547.359	12.8817	3.90784	13.8303	63.4564	-23.243
														3484.75	-0.08011	-0.07705	-0.07498	-0.08581												547.849	-3.27169	-1.05127	2.19708	18.5052	-5.81929
														3484.85	-0.07884	-0.07522	-0.07467	-0.08549												548.338	4.16817	-5.56482	10.0815	-32.1697	-69.1924
														3484.95	-0.07601	-0.0724	-0.07478	-0.08492												548.828	-8.09597	13.5807	7.08398	14.5119	-34.0342
														3485.05	-0.07174	-0.06842	-0.07507	-0.08447												549.318	5.7109	11.9318	15.6427	16.9445	-4.36613
														3485.15	-0.06638	-0.0632	-0.07509	-0.08416												549.808	6.26376	-3.1637	6.2254	-49.0399	-12.7098
														3485.25	-0.06027	-0.05639	-0.07445	-0.08372												550.297	8.67145	16.3807	-0.39703	41.0089	32.4368
														3485.35	-0.05346	-0.04716	-0.07306	-0.08292												550.789	5.17333	3.28259	15.5869	46.0712	10.8455
														3485.45	-0.04581	-0.03444	-0.07128	-0.0818												551.279	1.64988	-0.17676	10.5247	-5.93653	-15.2519
														3485.55	-0.03712	-0.01751	-0.0697	-0.08066												551.768	9.99373	-12.5612	4.9953	65.2852	20.2043
														3485.65	-0.02751	0.00337	-0.06883	-0.0798												552.258	10.3489	19.2423	10.4111	-7.66692	19.1381
														3485.75	-0.01778	0.02665	-0.06885	-0.07926												552.748	2.29237	1.36157	23.0598	15.8771	26.7106
														3485.85	-0.0095	0.04954	-0.06961	-0.07881												553.237	0.61994	-8.30859	0.02313	-22.2195	21.1406
														3485.95	-0.00494	0.06824	-0.07087	-0.07827												553.727	7.5332	6.61121	8.55298	1.95407	71.1205
														3486.05	-0.00639	0.07854	-0.07243	-0.07776												554.216	6.37794	12.7424	14.3729	-19.9673	75.3865
														3486.15	-0.01539	0.07651	-0.07411	-0.07775												554.706	-3.44852	-1.13525	2.35266	1.63669	-25.5634
														3486.25	-0.03202	0.0596	-0.07575	-0.07878												555.195	11.7827	-2.69458	5.90979	31.2289	24.8628
														3486.35	-0.05471	0.02757	-0.07717	-0.08111												555.685	8.16814	10.3047	9.99524	3.93829	-27.9746
														3486.45	-0.08054	-0.01691	-0.07834	-0.08452												556.174	3.62407	13.3341	7.82751	45.0607	10.7573
														3486.55	-0.10594	-0.06859	-0.07942	-0.08841												556.663	8.20581	-9.27917	16.3679	51.5737	16.8458
														3486.65	-0.12755	-0.12063	-0.0806	-0.09199												557.153	0.68908	3.60547	5.9715	-47.3206	37.6403
														3486.75	-0.14287	-0.16621	-0.08194	-0.09467												557.642	2.49667	-4.5177	17.3517	34.6406	89.5354
														3486.85	-0.15067	-0.1999	-0.08326	-0.09614												558.131	5.39597	-2.27649	10.7592	18.2356	100.154
														3486.95	-0.15103	-0.21882	-0.0842	-0.09651												558.62	3.1398	9.88623	21.3356	13.3901	23.1812
														3487.05	-0.14515	-0.22298	-0.0845	-0.09611												559.11	-2.58143	-12.0228	6.97626	-20.1635	-52.2615
														3487.15	-0.13501	-0.21491	-0.08411	-0.0953												559.599	1.12996	-2.13464	3.0567	-1.18779	-15.7285
														3487.25	-0.12296	-0.19848	-0.08316	-0.09425												560.088	-6.67294	-7.12891	17.4482	-36.9934	-67.0969
														3487.35	-0.11122	-0.17777	-0.08187	-0.0929												560.577	-1.23674	-5.6759	8.65564	16.6424	36.6297
														3487.45	-0.10126	-0.15611	-0.08046	-0.09104												561.066	-3.437	11.9299	15.7899	8.78117	32.7659
														3487.55	-0.09361	-0.13582	-0.07913	-0.08856												561.556	5.12533	11.3281	8.89673	-15.9386	59.607
														3487.65	-0.08796	-0.11826	-0.07801	-0.08562												562.045	-1.96249	-17.765	3.61346	-0.967	33.8338
														3487.75	-0.08377	-0.10403	-0.07704	-0.08267												562.534	2.84553	-7.55823	9.22656	11.0974	32.4034
														3487.85	-0.08074	-0.09314	-0.0761	-0.08022												563.023	-6.94337	0.49304	12.8654	20.0074	20.3274
														3487.95	-0.07895	-0.08522	-0.07504	-0.07857												563.512	-4.8926	-0.92334	-1.96387	-5.09332	10.099
														3488.05	-0.07857	-0.07977	-0.07393	-0.07768												564.001	3.09634	-10.658	11.0825	0.88896	58.4663
														3488.15	-0.07947	-0.07643	-0.07303	-0.07727												564.49	-7.03647	14.6229	14.9526	-6.91595	54.2681
														3488.25	-0.08114	-0.07494	-0.0727	-0.07708												564.979	4.36184	-2.98352	8.93878	28.3435	40.7896
														3488.35	-0.08285	-0.075	-0.07317	-0.07701												565.467	0.74099	6.17212	5.27069	10.6469	11.8168
														3488.45	-0.08394	-0.07595	-0.07436	-0.07717												565.956	-8.70235	5.79517	13.4681	-20.7079	-21.0778
														3488.55	-0.08406	-0.07675	-0.07585	-0.07769												566.445	-2.49076	4.77625	9.36829	-57.7327	-47.6932
														3488.65	-0.0832	-0.07639	-0.07715	-0.07859												566.934	1.02862	-20.764	4.77679	6.18689	32.5439
														3488.75	-0.0815	-0.0743	-0.07791	-0.07982												567.421	-9.12061	18.1321	-3.31732	-29.5691	-21.6689
														3488.85	-0.07896	-0.07046	-0.07814	-0.08123												567.91	-13.0559	-10.0239	7.37653	23.3368	-27.1534
														3488.95	-0.07533	-0.0651	-0.078	-0.08266												568.398	-2.7702	17.2881	-9.12756	13.845	40.5386
														3489.05	-0.07001	-0.05817	-0.07748	-0.08392												568.887	5.61654	2.01074	2.17621	41.1101	-0.93545
														3489.15	-0.06227	-0.04899	-0.07628	-0.08484												569.376	-9.92022	9.2594	11.5974	-32.3425	-38.2894
														3489.25	-0.05139	-0.03634	-0.07391	-0.08529												569.864	9.97364	-11.0282	4.19489	-81.9291	-30.7645
														3489.35	-0.03692	-0.01877	-0.07005	-0.08523												570.353	4.21528	-8.06995	15.7345	32.8304	9.63542
														3489.45	-0.01883	0.00511	-0.06492	-0.08461												570.842	-3.37891	-1.9646	16.319	9.36199	-38.2791
														3489.55	0.0023	0.03622	-0.0594	-0.08343												571.328	1.70962	-17.3419	7.8244	-38.9256	-11.5226
														3489.65	0.0251	0.07457	-0.05474	-0.0817												571.817	1.97823	2.63916	9.78711	-22.9643	-46.0848
														3489.75	0.04721	0.11853	-0.05216	-0.07967												572.305	8.70001	-0.95813	22.799	-29.6506	32.7778
														3489.85	0.06525	0.16411	-0.05233	-0.07777												572.794	-5.60393	4.33728	12.6569	4.91026	25.7536
														3489.95	0.07528	0.20474	-0.05512	-0.07659												573.282	-1.33559	16.236	7.65814	-11.6432	15.4452
														3490.05	0.07357	0.23185	-0.05977	-0.07657												573.771	-2.29384	3.57886	4.73083	28.7584	26.6651
														3490.15	0.05779	0.23657	-0.0653	-0.07781												574.257	-6.02319	-11.6158	9.68933	-57.8213	16.311
														3490.25	0.02784	0.21223	-0.07084	-0.08005												574.746	-3.04785	2.74548	4.28278	-20.7245	-42.5356
														3490.35	-0.01374	0.15666	-0.07591	-0.08277												575.234	-3.41131	-2.95361	7.427	-23.1559	-6.21818
														3490.45	-0.06219	0.0736	-0.08034	-0.08543												575.722	5.98456	5.71558	6.93585	46.3852	-8.46628
														3490.55	-0.11144	-0.02755	-0.08419	-0.08764												576.211	0.47419	-2.30164	11.3414	-14.5346	-3.49954
														3490.65	-0.15533	-0.13362	-0.08761	-0.08929												576.697	1.99457	-0.46973	13.9615	-6.4015	-17.1536
														3490.75	-0.18881	-0.23047	-0.09068	-0.09048												577.185	1.41636	0.26367	8.40625	-21.7227	-18.5825
														3490.85	-0.20891	-0.3061	-0.09325	-0.09141												577.673	-1.89558	3.76306	9.25488	-37.1504	-24.3699
														3490.95	-0.21527	-0.35316	-0.09499	-0.0922												578.162	-2.79218	1.93604	8.82709	-8.07034	6.98531
														3491.05	-0.20995	-0.37007	-0.09555	-0.09282												578.65	4.59464	11.432	12.5657	32.1924	38.4694
														3491.15	-0.19662	-0.36062	-0.09478	-0.09307												579.136	0.07523	1.31812	9.86279	6.33121	11.988
														3491.25	-0.17923	-0.33218	-0.0928	-0.09269												579.624	-1.04373	6.0061	4.49774	30.0342	66.7961
														3491.35	-0.16092	-0.29333	-0.08996	-0.09144												580.112	8.00126	-2.52563	0.83624	-9.83688	28.4002
														3491.45	-0.14359	-0.25174	-0.08678	-0.08933												580.6	1.0699	-6.2373	3.78265	42.9462	-31.577
														3491.55	-0.12815	-0.21294	-0.08381	-0.0867												581.086	-4.58881	-2.09753	-3.53052	27.9414	-9.83587
														3491.65	-0.11499	-0.17988	-0.0816	-0.08411												581.574	-1.52066	1.0321	10.3266	14.3038	32.6831
														3491.75	-0.10434	-0.15328	-0.08041	-0.08214												582.062	6.26313	9.33374	20.5942	10.9148	37.2322
														3491.85	-0.09627	-0.13238	-0.08011	-0.08114												582.548	11.1859	7.14233	5.09387	50.4927	0.77188
														3491.95	-0.09051	-0.1158	-0.08017	-0.08117												583.036	-7.04447	9.20544	0.25848	-16.6698	-8.65948
														3492.05	-0.08641	-0.10224	-0.08005	-0.08204												583.524	-6.00431	0.29858	3.15265	-3.23069	3.82408
														3492.15	-0.08309	-0.09077	-0.07949	-0.08348												584.012	4.56554	8.78931	6.78809	-17.8922	-41.206
														3492.25	-0.07971	-0.08081	-0.07858	-0.08512												584.498	-5.84527	-14.8722	-6.58051	13.9152	29.4067
														3492.35	-0.07562	-0.07193	-0.0776	-0.08657												584.986	5.46551	-1.78308	12.9089	-46.2375	15.9712
														3492.45	-0.07042	-0.06359	-0.07675	-0.08743												585.474	1.34833	-3.20068	1.55396	-10.3648	-32.5287
														3492.55	-0.06376	-0.05498	-0.07602	-0.08737												585.959	-4.30623	-11.6783	3.58588	-7.47537	-26.2979
														3492.65	-0.05531	-0.04499	-0.07525	-0.08629												586.447	-2.78128	-4.47119	-4.07672	-21.4474	71.6122
														3492.75	-0.04477	-0.03232	-0.07433	-0.0843												586.935	4.42964	-20.5248	8.75574	-32.0005	-45.1438
														3492.85	-0.03222	-0.01588	-0.07325	-0.08166												587.421	-2.67326	-3.89539	-5.20166	-25.1931	27.3506
														3492.95	-0.01841	0.00471	-0.07207	-0.07873												587.908	-2.77587	-3.82813	13.723	-6.11822	49.0017
														3493.05	-0.00487	0.02863	-0.07086	-0.07586												588.396	0.9099	6.3396	8.79285	-29.685	11.1577
														3493.15	0.00634	0.05349	-0.06972	-0.07342												588.882	-9.31386	-3.33203	9.60498	-4.568	-20.1469
														3493.25	0.01321	0.07553	-0.06878	-0.07174												589.369	-5.29698	8.61523	-4.23065	27.6162	-16.9373
														3493.35	0.01432	0.0905	-0.06828	-0.07106												589.857	-7.15411	-7.45862	-2.19965	-11.6204	20.66
														3493.45	0.00931	0.09503	-0.06847	-0.07147												590.342	-3.68628	-3.96082	-4.4137	-2.21244	-26.9339
														3493.55	-0.00101	0.08787	-0.06942	-0.07287												590.83	8.80216	8.82471	5.01166	-6.22937	29.0588
														3493.65	-0.01482	0.07034	-0.07086	-0.07491												591.318	11.7936	-22.9153	7.54437	-22.3908	-11.1732
														3493.75	-0.02987	0.04584	-0.07219	-0.07707												591.803	-6.97309	-7.54309	-5.91956	-43.5766	-26.3209
														3493.85	-0.04416	0.01865	-0.07279	-0.07885												592.29	5.59659	17.7593	5.8125	11.2795	-7.70524
														3493.95	-0.05663	-0.00752	-0.07241	-0.08006												592.776	8.45484	13.5919	13.6505	39.2627	-67.0776
														3494.05	-0.06741	-0.0307	-0.07139	-0.08088												593.263	0.11112	-0.35706	-20.8557	101.83	52.1654
														3494.15	-0.07755	-0.05118	-0.07048	-0.08179												593.751	-4.12075	8.3241	0.71478	10.2513	20.6106
														3494.25	-0.08844	-0.07113	-0.07043	-0.08317												594.236	0.97347	-12.4315	-4.90643	-12.5272	-89.7421
														3494.35	-0.10108	-0.09337	-0.07162	-0.08496												594.723	-1.67033	17.0392	-0.53851	19.951	80.7427
														3494.45	-0.11557	-0.11979	-0.07397	-0.08673												595.209	-2.42562	-5.35657	-7.73279	-7.50819	16.1379
														3494.55	-0.1309	-0.15028	-0.07709	-0.08796												595.696	-2.13399	-8.58215	2.71344	-33.7878	36.7115
														3494.65	-0.14521	-0.18246	-0.08048	-0.08841												596.181	2.87026	-8.31226	2.30853	12.0753	14.651
														3494.75	-0.15629	-0.21229	-0.08359	-0.08817												596.668	-8.95316	-12.839	-1.73438	-52.6321	-39.1267
														3494.85	-0.16237	-0.23545	-0.08594	-0.08752												597.156	3.38672	-14.2069	-7.09033	0.26606	-62.7493
														3494.95	-0.16265	-0.24859	-0.08726	-0.08667												597.641	11.3711	-10.9321	-5.49451	-27.0388	-3.4667
														3495.05	-0.15761	-0.25037	-0.08761	-0.0858												598.128	-15.0238	-5.23962	-7.28961	-5.15925	0.74709
														3495.15	-0.14873	-0.24163	-0.08735	-0.08507												598.613	-7.90703	-12.8065	-5.30701	27.3933	-47.9447
														3495.25	-0.13806	-0.22494	-0.08687	-0.08465												599.1	-3.87414	-9.28394	2.64703	-47.6842	-10.3368
														3495.35	-0.12751	-0.20374	-0.08634	-0.08463												599.585	-0.76379	3.60632	2.05865	20.1848	-19.0987
														3495.45	-0.11836	-0.18139	-0.08571	-0.08488												600.072	-2.32996	-4.95728	-0.77899	0.70891	14.939
														3495.55	-0.11101	-0.16053	-0.08481	-0.0851												600.557	-8.66355	-0.56226	2.92999	9.18821	-43.9727
														3495.65	-0.10515	-0.14278	-0.0836	-0.08505												601.044	-6.74185	-2.00146	-0.05719	2.35686	-11.5151
														3495.75	-0.10011	-0.12869	-0.08225	-0.08466												601.529	-1.3357	-5.86377	2.69641	19.5227	-22.8861
														3495.85	-0.09536	-0.11784	-0.08111	-0.08406												602.016	2.28967	12.3611	4.9325	-69.0352	-99.1814
														3495.95	-0.09069	-0.10916	-0.0805	-0.08337												602.501	-7.73525	-5.92578	-3.93933	4.52417	-44.9486
														3496.05	-0.08606	-0.10129	-0.08041	-0.08265												602.988	-0.65108	4.20386	-0.8432	-28.1128	19.6775
														3496.15	-0.08142	-0.09305	-0.08042	-0.08187												603.473	-2.38791	-15.1628	-0.67993	-39.5505	28.9328
														3496.25	-0.07642	-0.08359	-0.0799	-0.08109												603.96	3.84116	23.8445	7.43195	25.5468	31.8002
														3496.35	-0.07042	-0.07227	-0.07833	-0.08045												604.444	-2.10608	-13.2579	5.76965	-38.0764	24.453
														3496.45	-0.0626	-0.05842	-0.07564	-0.08003												604.931	6.29593	12.6301	-4.13263	10.2368	-27.275
														3496.55	-0.05218	-0.04111	-0.07223	-0.07976												605.416	5.38181	8.36426	-8.25867	53.4222	45.0469
														3496.65	-0.03861	-0.01924	-0.06866	-0.07939												605.901	-1.04749	-8.10156	0.31915	-5.64537	-0.87734
														3496.75	-0.0217	0.00839	-0.06542	-0.07864												606.387	-0.30595	-11.639	9.93286	-11.3253	-12.1149
														3496.85	-0.00186	0.04259	-0.06274	-0.07735												606.872	-3.22722	-20.2793	2.01459	26.1823	-34.4599
														3496.95	0.01959	0.08312	-0.06071	-0.07553												607.359	8.9621	11.4614	6.41577	-23.65	32.7597
														3497.05	0.04018	0.12778	-0.05939	-0.07333												607.843	4.12079	-1.44165	-4.07593	-35.6463	-118.891
														3497.15	0.05626	0.17175	-0.0589	-0.07109												608.33	8.51574	-22.7935	5.46729	-17.6137	78.535
														3497.25	0.06371	0.20759	-0.05947	-0.06923												608.814	-2.83826	-15.709	-3.82477	-11.1585	-58.4095
														3497.35	0.05896	0.2265	-0.06132	-0.0682												609.299	17.6644	-3.00989	-5.11182	31.5508	7.73527
														3497.45	0.04006	0.22041	-0.06465	-0.0684												609.785	3.76794	-18.1454	3.79657	-36.9086	-12.8661
														3497.55	0.00743	0.18452	-0.06948	-0.07005												610.27	-0.35852	-8.04614	-6.51361	21.1571	-56.2585
														3497.65	-0.03597	0.1191	-0.07561	-0.07301												610.756	0.11799	-9.14514	7.93945	12.7846	-21.4712
														3497.75	-0.08499	0.03004	-0.0824	-0.07685												611.241	2.4574	-0.9281	-0.3786	15.3085	-33.2686
														3497.85	-0.13321	-0.07206	-0.0888	-0.08091												611.725	0.81442	-5.56116	-2.28918	-10.8092	0.82549
														3497.95	-0.17432	-0.17404	-0.09356	-0.08462												612.212	0.12606	-4.55554	3.45581	23.7344	-1.42405
														3498.05	-0.20358	-0.26289	-0.09577	-0.0876												612.696	4.36783	4.71289	-8.74359	46.1841	-47.3484
														3498.15	-0.21883	-0.32842	-0.09524	-0.08963												613.18	7.04993	27.4146	4.92609	8.83312	68.5605
														3498.25	-0.2206	-0.36509	-0.09255	-0.09054												613.667	2.62564	-6.34546	11.3143	-0.64759	7.89605
														3498.35	-0.21149	-0.37274	-0.08873	-0.09025												614.151	5.90181	-3.09106	-0.09406	18.565	-21.6364
														3498.45	-0.19517	-0.35605	-0.08482	-0.08892												614.635	1.14815	-7.23096	6.77228	-21.3748	73.6017
														3498.55	-0.17533	-0.32279	-0.0816	-0.08699												615.121	10.9406	24.5349	4.11469	-12.998	66.0419
														3498.65	-0.15506	-0.28157	-0.07953	-0.085												615.606	-1.22131	21.3444	3.8255	31.3202	-4.17392
														3498.75	-0.13647	-0.23975	-0.07871	-0.08338												616.09	12.8337	-6.42847	-12.0555	-31.1175	52.9961
														3498.85	-0.12069	-0.20223	-0.07893	-0.08236												616.576	-4.67933	-7.88062	-7.87994	-19.9046	-22.0108
														3498.95	-0.10809	-0.1713	-0.07969	-0.08195												617.06	10.4881	-4.56787	5.58771	-22.7016	58.3965
														3499.05	-0.09853	-0.14721	-0.08037	-0.08195												617.544	1.58673	9.55054	6.24609	26.4331	70.3636
														3499.15	-0.09157	-0.12906	-0.08047	-0.08202												618.03	1.68702	4.72119	3.16937	-3.25922	72.0699
														3499.25	-0.08669	-0.11545	-0.07973	-0.08185												618.514	6.93704	-10.9846	-2.42096	12.2495	48.7645
														3499.35	-0.08329	-0.10494	-0.07817	-0.08132												618.998	-0.6746	7.65857	-1.75366	-18.9067	84.2551
														3499.45	-0.0808	-0.09626	-0.07599	-0.08052												619.484	5.9255	6.07678	-8.48328	-20.5296	68.9088
														3499.55	-0.07857	-0.0884	-0.07349	-0.07967												619.968	7.95175	-6.38123	-9.90857	-23.1916	59.384
														3499.65	-0.07596	-0.08053	-0.07095	-0.07889												620.452	-4.11867	21.2303	-1.66901	-48.6406	55.5672
														3499.75	-0.07229	-0.07183	-0.06859	-0.07819												620.936	-1.35114	-2.13074	-11.9875	34.7082	18.8071
														3499.85	-0.06699	-0.06145	-0.06651	-0.07754												621.422	-5.72638	-6.92065	-1.35199	11.7163	21.133
														3499.95	-0.05966	-0.04838	-0.06471	-0.07695												621.906	-4.4232	10.4019	-7.20691	36.7643	-35.4571
														3500.05	-0.05016	-0.03169	-0.06321	-0.07651												622.39	3.76466	1.29883	-4.74512	5.37103	-6.718
														3500.15	-0.03879	-0.01096	-0.06207	-0.07631												622.874	-2.61832	3.83667	-10.1274	-25.5827	-36.8841
														3500.25	-0.02644	0.0132	-0.06144	-0.07643												623.359	2.49908	20.3435	3.4137	6.72148	26.5075
														3500.35	-0.0146	0.03878	-0.06154	-0.07679												623.843	-7.2088	-6.59912	2.27704	36.0676	75.6198
														3500.45	-0.00505	0.06256	-0.06257	-0.07734												624.327	-4.70571	-6.48523	-8.65222	28.7361	46.9714
														3500.55	0.000512859	0.08079	-0.06459	-0.07805												624.811	-6.77279	7.62964	3.85834	36.138	43.2274
														3500.65	0.00102	0.09029	-0.06747	-0.07899												625.296	-1.61181	7.07776	-6.4184	41.3174	99.1388
														3500.75	-0.0036	0.08925	-0.07081	-0.08014												625.78	-13.9955	10.142	-4.57141	32.4762	77.3675
														3500.85	-0.01242	0.07782	-0.07403	-0.08135												626.263	-3.83356	-16.6418	5.19458	-10.4087	39.9139
														3500.95	-0.02372	0.05791	-0.07662	-0.08231												626.747	-6.58774	-18.2365	6.01923	-86.3182	-44.4051
														3501.05	-0.03566	0.03269	-0.07836	-0.08278												627.231	-3.43253	5.48132	-4.78857	-25.4493	-20.0843
														3501.15	-0.04695	0.0057	-0.07937	-0.08273												627.716	-4.91891	-6.76953	2.91754	-20.7598	45.6399
														3501.25	-0.05722	-0.02014	-0.08001	-0.08235												628.2	-12.0641	2.25342	6.93591	-28.1837	-51.4786
														3501.35	-0.06712	-0.0434	-0.08068	-0.08195												628.683	1.05036	4.38049	11.3228	-61.7316	-22.0649
														3501.45	-0.07782	-0.06447	-0.08173	-0.08188												629.167	6.95022	1.79541	4.20038	-14.8976	2.31454
														3501.55	-0.09038	-0.08523	-0.08327	-0.08244												629.65	-8.16457	13.6956	2.07965	10.5117	-0.0897
														3501.65	-0.10513	-0.10793	-0.08513	-0.08376												630.134	-6.79082	11.4766	3.20685	-31.5967	-25.9891
														3501.75	-0.12123	-0.13394	-0.08689	-0.08576												630.619	-1.73949	-3.31885	2.79224	15.2844	85.7941
														3501.85	-0.13689	-0.16287	-0.08811	-0.08806												631.102	-11.3915	-4.31213	10.3441	-10.937	34.7012
														3501.95	-0.14985	-0.19242	-0.08852	-0.09017												631.586	4.04594	5.33838	4.70313	17.7176	23.1737
														3502.05	-0.15824	-0.21903	-0.08813	-0.09166												632.069	4.45279	-15.7365	-5.87671	-14.6473	-45.0979
														3502.15	-0.16108	-0.23882	-0.08712	-0.0923												632.552	7.89602	-18.2345	-0.28101	27.1587	-43.1655
														3502.25	-0.15861	-0.24879	-0.08572	-0.09203												633.036	-1.79311	-8.49414	0.42706	-28.6915	70.0901
														3502.35	-0.15205	-0.24776	-0.08418	-0.09093												633.519	0.15914	-7.79749	3.01532	7.80602	-14.456
														3502.45	-0.14314	-0.23669	-0.08279	-0.08918												634.002	1.52493	11.0125	2.59351	-21.0528	1.18436
														3502.55	-0.13356	-0.21828	-0.08183	-0.08704												634.485	5.92621	10.8302	12.5154	8.45757	-22.1598
														3502.65	-0.12444	-0.19607	-0.08154	-0.08492												634.971	4.59321	-26.8358	15.5975	60.1671	-8.10542
														3502.75	-0.11629	-0.1734	-0.08197	-0.08325												635.454	2.89011	3.99866	1.7818	-24.0269	18.0338
														3502.85	-0.10922	-0.15267	-0.08299	-0.08234												635.937	-1.0474	-5.83521	-0.81555	-33.9798	-40.8397
														3502.95	-0.10323	-0.13509	-0.0843	-0.08228												636.42	-5.25088	8.92786	-12.7189	-16.2179	-89.4134
														3503.05	-0.09832	-0.12084	-0.08555	-0.08299												636.903	-2.05704	16.4163	-7.0545	-33.1973	-28.4833
														3503.15	-0.09442	-0.10938	-0.08648	-0.08422												637.386	3.14208	9.69775	0.07953	31.6583	15.8277
														3503.25	-0.09119	-0.09988	-0.08696	-0.08571												637.869	5.37716	4.23145	4.00781	-26.5017	-37.8409
														3503.35	-0.088	-0.09137	-0.08689	-0.0872												638.352	-1.67364	-21.698	9.41614	-6.2165	39.762
														3503.45	-0.08408	-0.08291	-0.08623	-0.08842												638.835	1.66446	3.35522	7.99762	19.9994	-24.8099
														3503.55	-0.07876	-0.0736	-0.08499	-0.08909												639.318	-2.55415	-5.62878	-7.82025	59.7866	-12.418
														3503.65	-0.0715	-0.06252	-0.08319	-0.08888												639.801	4.65222	13.3269	3.35297	64.1059	-33.9978
														3503.75	-0.06189	-0.04865	-0.08089	-0.08762												640.284	0.54298	0.12952	8.45648	15.1772	42.0365
														3503.85	-0.04961	-0.03089	-0.07809	-0.08548												640.766	2.79807	-3.39893	-6.48633	32.9389	-64.4272
														3503.95	-0.03442	-0.00812	-0.07479	-0.08299												641.249	-0.33803	1.36353	5.79541	34.5052	-11.4808
														3504.05	-0.01634	0.02064	-0.07116	-0.08069												641.732	-2.47049	-3.21021	10.3915	62.0247	-52.4221
														3504.15	0.00406	0.05568	-0.06761	-0.0789												642.215	1.65184	10.6212	-3.21375	47.7619	50.2215
														3504.25	0.02534	0.096	-0.06481	-0.07751												642.698	0.74178	10.3933	9.29144	10.7501	8.69712
														3504.35	0.04489	0.13855	-0.06346	-0.07632												643.18	1.8778	-2.84229	-0.78168	10.3271	28.6375
														3504.45	0.0591	0.17791	-0.06404	-0.07528												643.663	2.41166	-6.52808	1.91693	39.6619	-18.3626
														3504.55	0.06399	0.20667	-0.06654	-0.07457												644.146	-0.40402	-8.8219	-3.8974	37.1715	-41.2679
														3504.65	0.05622	0.21667	-0.07051	-0.07445												644.628	7.28708	0.63232	5.56689	49.4877	-14.7271
														3504.75	0.03418	0.20114	-0.07525	-0.07498												645.111	-6.60652	-11.6616	2.21991	29.756	30.3363
														3504.85	-0.00131	0.15688	-0.08012	-0.07599												645.594	-7.84313	-4.06238	2.18353	31.2304	-16.8983
														3504.95	-0.04681	0.08574	-0.08474	-0.07721												646.076	1.28494	6.53369	-1.05042	-5.00424	-60.0646
														3505.05	-0.09675	-0.00518	-0.08886	-0.07847												646.559	-2.4902	4.60388	9.14392	6.85778	-17.3119
														3505.15	-0.14457	-0.1047	-0.09227	-0.07979												647.041	7.77309	-1.55481	-4.3465	48.4151	-12.5359
														3505.25	-0.18419	-0.19992	-0.0947	-0.08129												647.524	0.25631	10.0112	10.4579	38.7068	14.4511
														3505.35	-0.21135	-0.27903	-0.09599	-0.08296												648.006	-6.46978	9.80676	-8.59149	177.839	-12.4663
														3505.45	-0.22432	-0.33374	-0.09625	-0.08464												648.489	0.58496	-13.9025	-7.59534	570.707	25.505
														3505.55	-0.22394	-0.36074	-0.09582	-0.08606												648.971	4.30664	4.72278	5.69104	73.0475	-31.1048
														3505.65	-0.21299	-0.36173	-0.09509	-0.08711												649.454	5.06841	9.44592	-6.18231	8.2209	54.7022
														3505.75	-0.19529	-0.34227	-0.09438	-0.08788												649.936	-0.99921	1.64844	-0.46875	-25.4446	-52.6704
														3505.85	-0.17473	-0.30992	-0.09383	-0.08856												650.418	-0.7033	19.0582	-3.06055	-15.777	24
														3505.95	-0.15453	-0.2722	-0.09345	-0.08929												650.901	-9.7237	-4.10828	1.84796	41.162	-91.774
														3506.05	-0.13676	-0.23502	-0.0932	-0.09												651.381	7.33325	6.10498	-2.05548	11.6266	7.73317
														3506.15	-0.12225	-0.2019	-0.09293	-0.09044												651.863	-0.58863	4.32703	-0.66364	-1.21571	-10.7226
														3506.25	-0.11085	-0.1742	-0.09234	-0.09033												652.345	-6.11902	4.86401	-0.8075	20.6617	-11.8884
														3506.35	-0.10191	-0.15187	-0.09113	-0.08965												652.828	2.48021	9.15173	1.50757	44.9375	-34.8706
														3506.45	-0.0947	-0.1343	-0.08913	-0.08867												653.31	1.53494	-1.5719	0.33453	8.48575	8.97822
														3506.55	-0.08881	-0.12095	-0.08641	-0.0879												653.792	0.04175	17.6538	8.26105	-24.0519	-27.7218
														3506.65	-0.08423	-0.11144	-0.08337	-0.08775												654.274	4.87896	-13.4904	0.06415	46.7384	13.7812
														3506.75	-0.08122	-0.10545	-0.08059	-0.08831												654.756	1.93842	1.81128	-0.31586	-10.936	0.93458
														3506.85	-0.08004	-0.10245	-0.07867	-0.08931												655.236	-1.89213	-13.7107	-3.66571	24.0724	-31.705
														3506.95	-0.0806	-0.10143	-0.07795	-0.09031												655.718	-1.20867	-8.78284	-8.1936	71.9077	28.3146
														3507.05	-0.08234	-0.10114	-0.07834	-0.09093												656.2	-2.92458	-0.55188	0.53149	17.7976	-69.7392
														3507.15	-0.08433	-0.10046	-0.07936	-0.091												656.682	4.04708	-2.62549	2.25647	-32.0391	4.87596
														3507.25	-0.08564	-0.0988	-0.08035	-0.09055												657.164	-2.83623	-4.02222	-10.4586	35.842	23.579
														3507.35	-0.08554	-0.09613	-0.08082	-0.08974												657.646	3.98489	19.2286	-2.86212	18.9418	1.237
														3507.45	-0.08374	-0.09263	-0.08072	-0.08869												658.126	2.69595	-6.35413	-4.6485	36.2538	-4.99265
														3507.55	-0.0803	-0.08825	-0.08028	-0.08748												658.608	5.31094	18.0815	2.86908	9.14855	-12.0934
														3507.65	-0.07561	-0.08266	-0.07973	-0.08606												659.09	1.96515	4.98853	-2.73376	35.3772	49.8145
														3507.75	-0.07011	-0.07539	-0.07913	-0.08436												659.572	2.87845	22.5078	4.45947	32.226	25.1463
														3507.85	-0.06403	-0.06608	-0.07844	-0.08243												660.054	12.8366	22.8319	7.46869	16.0161	35.2201
														3507.95	-0.05718	-0.05441	-0.07776	-0.08047												660.534	1.47597	7.81555	8.28607	46.4628	1.86235
														3508.05	-0.04908	-0.03993	-0.07739	-0.07893												661.015	4.78331	15.0918	-3.25928	38.7539	-29.5003
														3508.15	-0.03938	-0.02211	-0.07762	-0.07831												661.497	6.83952	-7.0177	-0.4953	-33.7949	-61.8416
														3508.25	-0.02842	-0.00093862	-0.07845	-0.07888												661.979	-3.45532	-2.44495	4.09766	-28.2558	58.2683
														3508.35	-0.01747	0.02247	-0.07952	-0.08042												662.461	-1.27251	-4.34729	1.98505	-6.90427	-10.7791
														3508.45	-0.00859	0.04549	-0.08033	-0.08229												662.94	-3.82352	10.7878	-1.53967	-2.05242	16.8454
														3508.55	-0.00416	0.06423	-0.0806	-0.08375												663.422	1.70628	-2.96045	-5.86243	9.83983	-4.05759
														3508.65	-0.00618	0.07436	-0.08046	-0.08431												663.904	-3.69844	5.55054	-0.50287	-35.9035	48.8285
														3508.75	-0.01567	0.07209	-0.08034	-0.08391												664.385	0.63066	7.21704	-0.22815	-50.8997	-40.1731
														3508.85	-0.03229	0.05514	-0.08064	-0.08288												664.865	-6.22467	4.59473	-3.44226	-21.0057	38.1436
														3508.95	-0.05431	0.02349	-0.08153	-0.08171												665.346	4.41688	-0.63965	-1.41284	-8.09965	-29.0524
														3509.05	-0.07897	-0.0202	-0.08288	-0.08086												665.828	2.30319	-4.96875	-5.60291	-18.0941	-69.2925
														3509.15	-0.10312	-0.07084	-0.08439	-0.08066												666.307	5.77966	-5.4585	5.24902	38.6827	-43.8392
														3509.25	-0.12387	-0.12194	-0.08577	-0.08122												666.789	-1.2182	-13.5198	1.45477	-42.1906	-62.8615
														3509.35	-0.13915	-0.16698	-0.0869	-0.08242												667.27	-0.9259	1.42444	8.18573	40.4565	-6.80375
														3509.45	-0.14797	-0.2009	-0.08779	-0.08397												667.752	2.42546	4.66956	-2.45605	3.88193	-43.6367
														3509.55	-0.1505	-0.22095	-0.08853	-0.08551												668.231	1.76042	2.03772	0.38831	6.78158	-21.5175
														3509.65	-0.1478	-0.22698	-0.0892	-0.0867												668.712	0.91606	-7.1499	-2.41663	-24.7511	40.4825
														3509.75	-0.14151	-0.2211	-0.08984	-0.08736												669.194	-6.23814	-7.87024	12.2876	-11.147	-6.94729
														3509.85	-0.13335	-0.20688	-0.09039	-0.08746												669.673	-5.49929	-10.8474	4.84888	-37.8402	10.1005
														3509.95	-0.12477	-0.18831	-0.09076	-0.08715												670.154	8.89702	-7.36353	2.55231	-28.412	-6.99431
														3510.05	-0.11675	-0.16884	-0.09084	-0.08665												670.636	-0.14105	-10.4475	-7.20215	-43.7778	15.1051
														3510.15	-0.10985	-0.15072	-0.09059	-0.08618												671.115	1.28359	3.8999	-3.146	-27.3792	13.4858
														3510.25	-0.10423	-0.13502	-0.09005	-0.08587												671.596	-0.06493	1.7948	5.48645	-10.8242	-7.66385
														3510.35	-0.09982	-0.12197	-0.08926	-0.08575												672.077	-5.69481	-15.2793	-6.92877	-8.05138	-6.45123
														3510.45	-0.09636	-0.11145	-0.0882	-0.08573												672.556	-0.05072	-11.6862	8.8241	-1.78767	14.3483
														3510.55	-0.0936	-0.10322	-0.08675	-0.08569												673.038	5.52915	-7.73865	9.00671	-29.9563	3.36847
														3510.65	-0.09135	-0.09702	-0.08493	-0.08551												673.517	-3.96908	-11.9758	4.44818	6.41668	-29.3697
														3510.75	-0.08951	-0.09257	-0.08312	-0.08515												673.998	4.95804	-5.53088	2.01495	-7.19345	-8.56007
														3510.85	-0.08797	-0.08964	-0.08196	-0.08465												674.479	2.91266	-9.00061	7.62427	-24.7928	-5.1254
														3510.95	-0.08659	-0.08802	-0.082	-0.08422												674.958	-5.45929	-4.64746	5.88354	-54.169	-72.4046
														3511.05	-0.08533	-0.08743	-0.08329	-0.0843												675.439	1.77932	-11.3654	-5.22473	-26.786	13.9568
														3511.15	-0.08427	-0.08755	-0.08524	-0.08535												675.92	0.62917	-12.1622	8.96631	-20.7888	-1.93275
														3511.25	-0.08364	-0.08804	-0.08698	-0.08749												676.399	-1.20834	-14.1633	-1.1543	-9.94627	-63.5128
														3511.35	-0.08365	-0.08868	-0.08776	-0.09034												676.88	-2.0176	-3.80017	-0.68427	-2.36025	11.7383
														3511.45	-0.08428	-0.08949	-0.08725	-0.09313												677.359	-1.42657	-12.116	-4.84821	-40.2424	5.91219
														3511.55	-0.08527	-0.09064	-0.0855	-0.0951												677.84	-1.5078	-15.5817	-4.49438	-55.5803	-4.44611
														3511.65	-0.08622	-0.09222	-0.08284	-0.09594												678.318	-0.96338	-12.8492	12.9127	2.89793	5.62035
														3511.75	-0.08678	-0.09402	-0.07975	-0.09577												678.799	-5.05955	2.47131	3.41669	-12.022	-19.0856
														3511.85	-0.08673	-0.09549	-0.07682	-0.09501												679.28	-5.65726	-9.82568	-4.49506	6.47295	-2.33062
														3511.95	-0.08604	-0.096	-0.07463	-0.0941												679.759	2.41836	-12.7844	-10.7313	16.8993	5.14307
														3512.05	-0.0848	-0.09519	-0.07351	-0.09329												680.24	0.6067	-7.42944	-2.11475	8.10525	-5.88125
														3512.15	-0.08327	-0.09323	-0.07343	-0.09261												680.718	0.20759	-12.2344	-3.29364	-13.6287	-21.098
														3512.25	-0.08168	-0.09068	-0.07404	-0.09189												681.199	5.1351	-3.651	6.40088	15.7081	17.7986
														3512.35	-0.08025	-0.08814	-0.07482	-0.09092												681.678	0.85073	-16.8427	5.12183	6.82179	-6.82636
														3512.45	-0.07912	-0.08605	-0.07541	-0.0896												682.158	-2.25896	-13.3787	-1.06781	-6.06226	29.788
														3512.55	-0.07842	-0.0847	-0.07576	-0.08804												682.637	-0.12224	-1.35095	2.04535	16.9957	31.3378
														3512.65	-0.07818	-0.08427	-0.07607	-0.08651												683.118	1.88594	-11.1456	4.39252	-13.5534	49.7813
														3512.75	-0.07824	-0.08482	-0.07654	-0.08529												683.596	-1.54518	-7.38855	4.77338	-11.4857	7.04599
														3512.85	-0.0783	-0.08622	-0.07727	-0.08447												684.077	-0.76004	-10.3966	5.43951	4.179	22.3157
														3512.95	-0.07812	-0.08802	-0.07814	-0.08387												684.555	1.44756	-11.3311	2.46594	19.6216	11.6984
														3513.05	-0.07756	-0.08967	-0.07895	-0.08324												685.036	-0.74227	4.67432	-1.41516	-10.536	18.9966
														3513.15	-0.07663	-0.0906	-0.07951	-0.0825												685.514	-2.1119	-8.66614	-0.84229	2.57356	16.565
														3513.25	-0.07539	-0.09051	-0.0798	-0.0819												685.995	-5.39879	-17.2926	-2.82813	24.3573	48.9146
														3513.35	-0.07401	-0.08941	-0.07987	-0.08183												686.473	4.14768	-14.2433	1.40491	28.3662	26.9442
														3513.45	-0.07275	-0.08766	-0.07983	-0.08248												686.954	4.05321	-10.5585	1.83105	5.96817	61.2121
														3513.55	-0.07191	-0.08582	-0.07973	-0.08361												687.432	1.91883	-0.71216	0.92914	7.41067	62.0831
														3513.65	-0.07162	-0.08436	-0.07956	-0.08464												687.912	1.58648	-0.63269	8.23181	23.4717	30.4503
														3513.75	-0.07186	-0.08347	-0.07931	-0.08508												688.391	1.94329	-4.62769	-2.14642	-18.6428	9.95963
														3513.85	-0.07248	-0.08301	-0.07899	-0.08489												688.871	-0.30864	-4.50977	-1.21204	-22.7614	-44.7577
														3513.95	-0.07337	-0.08266	-0.0786	-0.08451												689.349	-0.08158	-15.6776	-7.87701	-16.5497	-7.6493
														3514.05	-0.07457	-0.08216	-0.07821	-0.08455												689.828	-0.71599	-9.32178	-3.09839	-8.07516	-30.0641
														3514.15	-0.07614	-0.0815	-0.07793	-0.08531												690.308	0.33318	-10.8971	3.71759	-17.1293	-28.2591
														3514.25	-0.07804	-0.08085	-0.07794	-0.0866												690.786	-2.48333	-8.65308	-6.45441	1.66659	19.8192
														3514.35	-0.07997	-0.0804	-0.07839	-0.08774												691.266	0.48865	-6.56165	-6.13702	-15.364	-12.9368
														3514.45	-0.08151	-0.08021	-0.07931	-0.08804												691.744	4.55069	-9.67859	-3.07019	-1.83071	-27.9159
														3514.55	-0.08232	-0.08013	-0.08051	-0.08713												692.222	1.54866	-6.94153	4.06561	-13.4683	23.1487
														3514.65	-0.08231	-0.07991	-0.08167	-0.08517												692.703	-3.56181	0.98425	2.67566	-50.5203	-10.8107
														3514.75	-0.08171	-0.07939	-0.08248	-0.08278												693.181	-1.91119	-2.16235	-0.49823	-9.94104	-17.6813
														3514.85	-0.08093	-0.07855	-0.08279	-0.08064												693.661	1.47862	-4.24622	-4.56738	19.4681	-8.39771
														3514.95	-0.08038	-0.0775	-0.08276	-0.07918												694.139	0.31876	17.4227	-6.49823	-53.5639	4.8512
														3515.05	-0.08036	-0.07641	-0.0827	-0.07853												694.617	-1.90664	-3.42358	-5.41772	-22.0313	-66.6524
														3515.15	-0.08102	-0.07535	-0.08287	-0.07866												695.097	-0.0578	-15.0448	-4.42792	-10.962	-6.94824
														3515.25	-0.08229	-0.07439	-0.08333	-0.0795												695.575	0.84618	-5.51282	-7.54492	-43.6013	-21.2872
														3515.35	-0.08388	-0.07366	-0.08387	-0.08092												696.052	0.86252	-1.63367	-2.177	-45.0754	-53.0896
														3515.45	-0.08543	-0.07335	-0.08422	-0.08269												696.532	3.36459	-8.94763	-4.68195	-17.9171	-0.64202
														3515.55	-0.0866	-0.07364	-0.08416	-0.08434												697.01	-1.24835	-18.3809	7.4743	25.3627	21.9191
														3515.65	-0.08724	-0.07456	-0.08374	-0.08545												697.488	2.20764	-2.875	-10.4379	-43.2227	-38.0879
														3515.75	-0.08742	-0.07597	-0.08317	-0.08579												697.968	0.08757	-3.4519	-2.83014	-11.9471	1.1093
														3515.85	-0.08731	-0.0776	-0.08274	-0.0855												698.446	-0.2697	-1.91418	8.23657	-34.4991	4.41573
														3515.95	-0.0871	-0.07926	-0.08261	-0.08502												698.924	2.25984	4.49927	-9.44232	22.5298	-55.3104
														3516.05	-0.08688	-0.08075	-0.0827	-0.08483												699.403	-0.63565	-6.3833	9.26947	-5.83012	9.30425
														3516.15	-0.08664	-0.08188	-0.08274	-0.08522												699.881	-0.72963	-3.08362	-2.55579	-26.8518	-3.4245
														3516.25	-0.08627	-0.08239	-0.08245	-0.0862												700.359	2.23659	1.19836	1.61652	-40.8412	10.1026
														3516.35	-0.08554	-0.08197	-0.08171	-0.0875												700.838	3.58675	-11.1411	2.62885	11.2736	19.9631
														3516.45	-0.08422	-0.08055	-0.08065	-0.08866												701.316	-0.26409	3.09668	3.58228	-26.5488	-58.4412
														3516.55	-0.08225	-0.07842	-0.07961	-0.0892												701.794	4.85315	1.22241	18.6555	-20.5694	48.2454
														3516.65	-0.0798	-0.07627	-0.07896	-0.08882												702.271	-0.34508	-11.9426	16.9161	-31.296	-15.7623
														3516.75	-0.0773	-0.07494	-0.07885	-0.08752												702.751	-2.17756	13.1605	6.84021	0.85319	-43.0445
														3516.85	-0.07517	-0.07496	-0.07911	-0.08561												703.228	3.55357	5.61609	4.10065	-17.9339	-24.353
														3516.95	-0.0737	-0.07626	-0.07925	-0.08355												703.706	0.61088	5.12292	8.58936	5.01349	-4.93485
														3517.05	-0.07292	-0.07816	-0.07882	-0.08175												704.183	-4.99739	3.36499	3.79169	35.2559	-21.1612
														3517.15	-0.07271	-0.07974	-0.07773	-0.08052												704.663	2.68422	2.45374	12.6508	39.4852	-6.8066
														3517.25	-0.07297	-0.08037	-0.07636	-0.08007												705.14	8.13523	-3.13281	9.22522	19.4933	-3.94207
														3517.35	-0.07368	-0.07996	-0.07534	-0.0805												705.618	0.96907	5.28357	16.556	19.2601	-4.13614
														3517.45	-0.07483	-0.07892	-0.07519	-0.08175												706.095	5.37283	1.92871	2.43091	-1.33139	18.4276
														3517.55	-0.07633	-0.07784	-0.076	-0.08356												706.574	2.3117	0.96082	11.7703	-35.3323	-19.7392
														3517.65	-0.07793	-0.07716	-0.07746	-0.08546												707.052	4.90153	7.04443	10.2475	15.6358	-10.9556
														3517.75	-0.07929	-0.07706	-0.07912	-0.08695												707.529	3.65402	0.49475	11.3275	-6.39986	8.14439
														3517.85	-0.08013	-0.07748	-0.08064	-0.08768												708.006	5.15188	1.55005	0.56213	11.6426	11.3518
														3517.95	-0.08033	-0.07822	-0.0819	-0.08765												708.484	1.53153	-2.6864	7.56311	11.1792	38.7145
														3518.05	-0.08002	-0.07899	-0.08293	-0.08722												708.963	6.04163	-2.63159	7.42914	-4.38101	6.23545
														3518.15	-0.07943	-0.07947	-0.08384	-0.08688												709.44	10.1586	7.98315	13.0408	-18.4566	20.4615
														3518.25	-0.07889	-0.07942	-0.08469	-0.08699												709.917	0.03542	-2.2168	6.56982	12.8888	48.2647
														3518.35	-0.07858	-0.07881	-0.08549	-0.08765												710.394	-1.19173	1.61877	6.02289	43.7322	33.0973
														3518.45	-0.07851	-0.07793	-0.08617	-0.08869												710.524	-0.48127	4.57617	6.98926	49.8169	26.5848
														3518.55	-0.07855	-0.07732	-0.08663	-0.08985												711.007	4.63159	-9.83301	13.7361	-30.7712	9.00301
														3518.65	-0.07855	-0.07758	-0.0868	-0.09083												711.49	4.51469	-17.0326	13.3362	68.1983	23.7817
														3518.75	-0.07843	-0.079	-0.08667	-0.09136												711.974	0.95387	-1.3042	19.9352	11.6874	51.2361
														3518.85	-0.07821	-0.0814	-0.08632	-0.09118												712.457	1.41095	-7.04102	9.18915	26.7059	45.6779
														3518.95	-0.07799	-0.08403	-0.08585	-0.0903												712.94	3.69866	0.08911	16.0106	26.5808	63.5025
														3519.05	-0.07783	-0.0859	-0.08528	-0.08902												713.423	4.81328	2.56335	13.4677	7.10816	-13.8916
														3519.15	-0.07778	-0.08619	-0.08463	-0.08782												713.906	10.5978	6.58484	-4.41199	4.66189	-13.7759
														3519.25	-0.07789	-0.08464	-0.08396	-0.08708												714.388	8.97937	5.22021	7.69733	-4.36338	53.9883
														3519.35	-0.07824	-0.08174	-0.08344	-0.08673												714.871	4.56562	-3.35608	3.2113	-74.7052	21.9546
														3519.45	-0.07888	-0.07847	-0.08326	-0.08636												715.354	-0.98089	-13.0781	11.9106	20.257	22.0011
														3519.55	-0.07986	-0.07592	-0.08354	-0.08554												715.835	2.14381	-6.67297	11.3888	-13.7042	2.12961
														3519.65	-0.08105	-0.07472	-0.08422	-0.08424												716.318	7.65606	4.63977	14.4689	-2.40547	10.386
														3519.75	-0.08224	-0.07494	-0.08512	-0.0828												716.801	0.64138	-8.84253	15.7998	26.8933	25.705
														3519.85	-0.0832	-0.07608	-0.08598	-0.08169												717.284	2.53728	-6.38208	21.8329	86.8883	-11.3363
														3519.95	-0.08386	-0.07747	-0.08656	-0.08119												717.766	3.64908	5.91626	23.701	12.8023	5.04227
														3520.05	-0.08433	-0.07859	-0.08683	-0.08121												718.249	14.9803	-3.30359	14.4265	-10.7388	69.7109
														3520.15	-0.08479	-0.0792	-0.08692	-0.08149												718.732	4.33621	3.95251	21.4104	-7.06109	34.7469
														3520.25	-0.08537	-0.07935	-0.08706	-0.08172												719.212	4.2264	-11.7668	20.1114	-34.2023	67.2447
														3520.35	-0.08606	-0.07914	-0.08731	-0.08174												719.695	5.47938	4.28723	13.2352	13.0271	-13.2457
														3520.45	-0.08672	-0.07868	-0.0874	-0.08157												720.178	-3.48248	-3.91724	15.6136	-54.9221	17.1887
														3520.55	-0.08715	-0.07804	-0.08695	-0.08131												720.66	1.78685	-5.17212	3.69989	-32.6038	56.8448
														3520.65	-0.08707	-0.07734	-0.0857	-0.08113												721.143	-4.07119	-3.37732	18.3785	-32.4095	57.1132
														3520.75	-0.08632	-0.07687	-0.08386	-0.08123												721.625	8.69089	9.2124	8.77234	-6.00328	48.6659
														3520.85	-0.08498	-0.07698	-0.082	-0.08178												722.106	3.35939	-4.94397	19.0981	27.126	-24.3009
														3520.95	-0.08353	-0.07792	-0.08079	-0.08289												722.589	17.7994	-1.17151	14.5377	9.22269	33.7664
														3521.05	-0.08258	-0.07962	-0.08057	-0.08455												723.071	-1.92545	9.19299	6.10596	15.4688	-18.2248
														3521.15	-0.08261	-0.08172	-0.08125	-0.08653												723.553	1.92248	-2.72461	24.3322	-0.20505	54.3426
														3521.25	-0.0836	-0.08371	-0.08249	-0.08851												724.036	-1.93015	4.41919	29.9728	4.2764	44.495
														3521.35	-0.08509	-0.08521	-0.08395	-0.09013												724.516	2.60134	8.92383	22.7405	-13.7534	15.8994
														3521.45	-0.08636	-0.08612	-0.08541	-0.09119												724.999	6.50863	2.61072	18.6039	-66.3911	78.0753
														3521.55	-0.0868	-0.08663	-0.08669	-0.09168												725.481	-1.05451	1.3446	36.5353	5.80323	18.7277
														3521.65	-0.08623	-0.08702	-0.08747	-0.09174												725.963	4.91304	-4.75366	21.2897	25.4781	-21.2663
														3521.75	-0.08494	-0.08749	-0.08733	-0.0916												726.446	9.30602	4.45947	12.7807	39.4097	7.86472
														3521.85	-0.08348	-0.088	-0.08597	-0.09135												726.926	6.32896	1.1322	34.4919	-49.6513	-40.0237
														3521.95	-0.08227	-0.08837	-0.0834	-0.09087												727.408	7.39893	-9.35486	14.5333	7.58894	-29.667
														3522.05	-0.08146	-0.08837	-0.07997	-0.08985												727.89	10.3632	13.2585	28.2448	7.06361	-7.47629
														3522.15	-0.08094	-0.08783	-0.07626	-0.08803												728.373	12.743	-13.4125	36.8303	54.0041	8.48096
														3522.25	-0.08055	-0.08675	-0.07288	-0.08543												728.853	8.67808	-10.9296	4.92096	-16.0638	6.54679
														3522.35	-0.08019	-0.08525	-0.07033	-0.08236												729.335	5.50668	-3.98718	25.3542	-11.7151	1.05202
														3522.45	-0.07977	-0.08359	-0.06889	-0.07929												729.817	4.75379	2.17334	10.1169	24.3055	-58.7972
														3522.55	-0.07913	-0.082	-0.0686	-0.07664												730.297	9.18419	5.18127	27.5799	-6.69596	20.5655
														3522.65	-0.07813	-0.08067	-0.06925	-0.07478												730.779	9.33392	-0.04175	17.8273	0.017	-15.7496
														3522.75	-0.07683	-0.07966	-0.07047	-0.07404												731.261	12.5629	17.1488	25.5813	47.103	29.0849
														3522.85	-0.07555	-0.07891	-0.0718	-0.07456												731.743	5.43565	9.09229	4.1059	-41.0512	85.8783
														3522.95	-0.0747	-0.07834	-0.07283	-0.07622												732.223	8.38865	-2.89124	2.80957	27.4178	-1.60843
														3523.05	-0.07451	-0.07791	-0.07337	-0.07854												732.705	13.757	-0.92212	10.2907	38.8441	23.6294
														3523.15	-0.07497	-0.07769	-0.07353	-0.08094												733.187	16.3417	-18.896	21.9138	10.6553	60.0684
														3523.25	-0.07589	-0.0778	-0.07359	-0.08298												733.667	15.2401	1.05981	16.9907	72.4914	3.54459
														3523.35	-0.077	-0.07822	-0.07389	-0.08455												734.149	9.56896	16.3557	27.225	-4.95053	-5.91987
														3523.45	-0.07808	-0.07878	-0.07467	-0.08571												734.631	9.38417	-1.42249	26.5433	-1.44128	-5.55287
														3523.55	-0.07901	-0.07927	-0.07596	-0.08646												735.111	14.0828	2.49988	19.5956	89.8291	25.922
														3523.65	-0.07977	-0.07954	-0.07753	-0.0867												735.592	15.7825	-4.79529	13.3887	14.5668	-28.4699
														3523.75	-0.08037	-0.07961	-0.07898	-0.08628												736.074	23.8776	-3.98267	26.9937	5.57202	-43.5873
														3523.85	-0.08085	-0.07952	-0.07991	-0.08526												736.554	18.0579	-7.93213	32.4749	55.3345	9.89432
														3523.95	-0.08122	-0.07927	-0.08013	-0.08396												737.036	22.828	7.76233	15.5334	-64.259	38.7084
														3524.05	-0.08148	-0.07885	-0.07985	-0.08279												737.517	17.8854	16.9629	23.0134	40.0869	-12.7021
														3524.15	-0.08169	-0.07829	-0.07953	-0.08205												737.997	19.2564	6.04028	7.39551	70.5906	44.5149
														3524.25	-0.08197	-0.07781	-0.07966	-0.08184												738.479	14.8501	1.00879	40.2833	-36.0246	10.7693
														3524.35	-0.08241	-0.07769	-0.08044	-0.08212												738.96	24.8904	-1.4541	15.9911	60.9744	17.6487
														3524.45	-0.08294	-0.07807	-0.08178	-0.0828												739.44	21.0195	14.3208	33.2138	-36.4195	-30.5144
														3524.55	-0.08339	-0.07882	-0.08339	-0.0837												739.922	24.3574	-11.8326	20.5521	16.2162	-8.52665
														3524.65	-0.08358	-0.07956	-0.08499	-0.08455												740.401	28.3067	-2.99646	33.2156	14.6015	-42.0598
														3524.75	-0.08351	-0.07997	-0.08636	-0.0851												740.883	24.5081	-1.42834	31.0387	-41.8538	-37.8475
														3524.85	-0.08336	-0.08003	-0.08736	-0.08522												741.364	30.999	4.39258	26.1393	-23.4633	-20.1646
														3524.95	-0.08337	-0.08001	-0.08791	-0.08502												741.844	26.1649	9.60132	17.5709	55.5185	8.97984
														3525.05	-0.08368	-0.08023	-0.08802	-0.08473												742.325	34.2483	6.22668	16.2811	36.239	-33.9593
														3525.15	-0.08415	-0.08078	-0.08775	-0.08459												742.805	24.9338	3.99097	34.7229	3.81147	60.5053
														3525.25	-0.08443	-0.0815	-0.08715	-0.08468												743.286	26.9752	4.02271	10.821	-11.9321	13.9772
														3525.35	-0.08409	-0.0821	-0.08626	-0.08495												743.765	28.9894	-1.13721	18.8962	-44.1028	27.8851
														3525.45	-0.08287	-0.08235	-0.08518	-0.08531												744.247	38.4661	-22.5027	38.584	-1.10708	-28.0746
														3525.55	-0.08089	-0.08215	-0.08412	-0.08566												744.728	38.6566	-1.11438	12.7839	-19.5304	40.9792
														3525.65	-0.07871	-0.08156	-0.08334	-0.08602												745.207	39.4445	5.60718	20.7805	-67.793	27.5062
														3525.75	-0.07706	-0.08072	-0.08298	-0.08647												745.689	38.151	6.98401	16.2522	-19.5143	-6.09819
														3525.85	-0.07653	-0.07984	-0.08293	-0.087												746.168	43.7439	17.0935	23.7279	-25.2966	18.6407
														3525.95	-0.07743	-0.07921	-0.0829	-0.0875												746.649	40.7004	-2.56091	36.3265	9.74081	52.9795
														3526.05	-0.07966	-0.07911	-0.08263	-0.0878												747.128	39.1565	-8.45703	20.901	-44.9624	-54.0492
														3526.15	-0.08287	-0.07969	-0.08208	-0.08784												747.609	51.0116	3.47363	23.9196	-7.85573	51.9155
														3526.25	-0.08648	-0.08079	-0.08143	-0.08786												748.089	50.6085	-4.3866	21.4863	-17.1498	53.8496
														3526.35	-0.08992	-0.082	-0.08092	-0.08831												748.57	46.9099	-8.74182	27.6287	13.8092	31.2499
														3526.45	-0.0927	-0.08278	-0.08072	-0.08958												749.049	44.4201	10.1693	33.5077	-7.46152	-17.7155
														3526.55	-0.09457	-0.08282	-0.08079	-0.0917												749.53	46.741	11.702	30.8974	-31.0503	10.0558
														3526.65	-0.09548	-0.08217	-0.0809	-0.09422												750.009	58.6386	-0.80408	12.412	37.6974	-12.7466
														3526.75	-0.0955	-0.08122	-0.08086	-0.09629												750.49	57.1914	10.6217	15.1467	-36.3436	67.5998
														3526.85	-0.09478	-0.08047	-0.08059	-0.09712												750.969	59.5963	2.96753	28.2535	74.1724	40.0063
														3526.95	-0.09347	-0.08025	-0.08025	-0.09644												751.45	62.5357	6.10181	6.70898	1.5943	-54.1941
														3527.05	-0.09177	-0.08056	-0.08	-0.09457												751.929	64.2161	1.56335	8.177	49.2752	18.6068
														3527.15	-0.08992	-0.08117	-0.07988	-0.09226												752.41	64.076	-6.0697	27.3564	48.3467	36.4961
														3527.25	-0.08811	-0.0818	-0.07971	-0.09027												752.889	69.8804	8.5957	29.3313	-3.74199	-3.31431
														3527.35	-0.08643	-0.08236	-0.07928	-0.08911												753.37	63.5583	-5.38562	12.4254	-41.0709	-12.051
														3527.45	-0.08485	-0.08286	-0.07857	-0.08898												753.848	73.5885	0.95105	13.4349	-40.0277	-33.7062
														3527.55	-0.08336	-0.08326	-0.07769	-0.08974												754.329	68.534	-7.11304	18.9821	6.6922	-22.9704
														3527.65	-0.08212	-0.08337	-0.07688	-0.09099												754.808	79.8184	3.32861	23.1467	12.9335	29.7337
														3527.75	-0.0814	-0.08289	-0.07643	-0.09219												755.289	81.6666	-13.9277	19.4307	-2.48134	26.366
														3527.85	-0.08137	-0.08164	-0.07664	-0.09288												755.768	90.3789	9.86816	26.2054	14.2404	-5.31859
														3527.95	-0.08191	-0.07972	-0.07776	-0.09286												756.246	94.3668	6.15015	24.4236	24.8948	18.1842
														3528.05	-0.08263	-0.07754	-0.07967	-0.09226												756.727	83.7867	1.12366	19.5815	-18.108	-31.3134
														3528.15	-0.08308	-0.07568	-0.08181	-0.09133												757.206	89.4335	3.23914	24.3199	-2.49463	4.75183
														3528.25	-0.08288	-0.07466	-0.08339	-0.09041												757.686	90.5392	-6.50476	5.40863	-8.14295	-13.6746
														3528.35	-0.08194	-0.07465	-0.08382	-0.08968												758.165	101.661	-8.71143	22.8229	5.27506	18.7393
														3528.45	-0.08045	-0.07542	-0.08304	-0.08926												758.646	103.896	5.39197	21.5812	-11.7727	0.77368
														3528.55	-0.07873	-0.07656	-0.08155	-0.08918												759.124	101.166	-3.68481	15.178	-4.38011	-9.73144
														3528.65	-0.07709	-0.07783	-0.08011	-0.08942												759.603	86.6934	2.92151	22.9084	-12.844	31.3991
														3528.75	-0.07567	-0.07931	-0.07936	-0.08999												760.083	99.2323	-8.27258	25.5052	-0.14863	-1.82047
														3528.85	-0.0745	-0.0811	-0.07951	-0.09083												760.562	106.787	-2.46277	8.07428	-25.4504	18.1791
														3528.95	-0.07366	-0.083	-0.08036	-0.09175												761.04	115.545	-9.64014	11.9895	-43.0491	25.0978
														3529.05	-0.07333	-0.08451	-0.08149	-0.09244												761.521	107.723	-4.94861	8.21826	15.8005	-5.94616
														3529.15	-0.07364	-0.08506	-0.08248	-0.09252												761.999	107.614	1.26062	15.1426	-14.64	-25.9124
														3529.25	-0.07446	-0.08446	-0.08312	-0.09174												762.479	121.444	5.70129	19.7024	24.6539	1.00651
														3529.35	-0.07542	-0.083	-0.08346	-0.09015												762.958	108.841	-3.62292	4.89209	50.6509	-10.3446
														3529.45	-0.07606	-0.08124	-0.08371	-0.08812												763.436	113.948	16.1632	14.5061	-30.0953	16.856
														3529.55	-0.07612	-0.07972	-0.08406	-0.0863												763.916	117.179	0.35693	3.13422	37.4144	-15.9761
														3529.65	-0.07558	-0.07883	-0.0845	-0.08525												764.395	119.182	-1.32788	32.0045	-15.7693	-38.7257
														3529.75	-0.07468	-0.07874	-0.08475	-0.08518												764.873	112.943	-4.01917	3.19189	-36.9609	-39.9363
														3529.85	-0.07368	-0.07932	-0.08441	-0.08579												765.353	121.376	5.27869	4.34882	-3.585	-11.5646
														3529.95	-0.07282	-0.08022	-0.08321	-0.08651												765.831	125.813	-1.58801	-1.57654	-75.5705	-22.8401
														3530.05	-0.07234	-0.08092	-0.0813	-0.08687												766.309	120.832	1.56055	0.97418	-3.29437	-37.1695
														3530.15	-0.0724	-0.08103	-0.07913	-0.08674												766.79	120.278	4.35291	10.6136	37.5375	31.8832
														3530.25	-0.07307	-0.08047	-0.0772	-0.08625												767.268	120.827	17.8994	15.6151	25.9348	-12.5739
														3530.35	-0.07429	-0.07947	-0.07583	-0.08565												767.746	126.358	-6.55859	10.6293	-21.4317	59.9103
														3530.45	-0.07583	-0.07846	-0.07502	-0.0852												768.224	119.963	-6.69568	10.0526	-29.9534	-34.5422
														3530.55	-0.07733	-0.07773	-0.07465	-0.08509												768.704	123.713	11.1072	10.127	-15.0512	91.4205
														3530.65	-0.07846	-0.0774	-0.07465	-0.08543												769.182	108.137	-1.36206	21.2991	12.0139	75.1839
														3530.75	-0.07903	-0.07738	-0.07509	-0.08612												769.66	120.568	-8.45752	22.3658	5.44919	-28.583
														3530.85	-0.07907	-0.07746	-0.07602	-0.08679												770.14	122.852	-2.20313	-0.46985	-34.8421	-42.4994
														3530.95	-0.07879	-0.07746	-0.0773	-0.08704												770.618	120.032	-1.41309	-4.90381	-27.4058	27.8201
														3531.05	-0.07855	-0.07736	-0.07862	-0.0867												771.096	118.085	2.29773	-3.12238	22.0665	-32.8451
														3531.15	-0.07869	-0.07722	-0.07978	-0.08597												771.574	109.566	3.61023	11.4834	-4.71994	13.4568
														3531.25	-0.07939	-0.07718	-0.08082	-0.08532												772.054	113.889	11.2206	9.1012	23.5083	-0.10984
														3531.35	-0.0805	-0.07736	-0.08194	-0.08512												772.532	115.852	1.89709	0.80994	48.8009	25.4275
														3531.45	-0.08162	-0.07782	-0.08327	-0.08541												773.009	99.944	-1.59741	12.3529	-5.08815	-66.0204
														3531.55	-0.08213	-0.0786	-0.08461	-0.08594												773.487	104.708	5.55823	28.2424	-13.8034	1.68216
														3531.65	-0.08158	-0.07966	-0.08557	-0.08636												773.967	101.438	8.05762	-14.1071	-25.2647	-19.7145
														3531.75	-0.0799	-0.0808	-0.08576	-0.08643												774.445	99.3468	6.32349	0.64899	-18.8071	15.5337
														3531.85	-0.07758	-0.08168	-0.08508	-0.08606												774.922	100.79	5.90063	14.089	4.84581	0.02401
														3531.95	-0.07551	-0.08202	-0.08383	-0.08528												775.4	98.2716	18.7625	1.00055	8.23992	-18.7327
														3532.05	-0.07466	-0.08169	-0.08253	-0.08425												775.878	90.3245	-4.74573	6.13116	1.62129	45.8606
														3532.15	-0.07547	-0.08082	-0.08169	-0.08334												776.357	92.899	-6.58496	8.92731	-30.7297	-45.1048
														3532.25	-0.07765	-0.07968	-0.08159	-0.08299												776.835	81.1206	2.85669	2.85724	-17.4411	-77.4503
														3532.35	-0.08023	-0.07852	-0.08217	-0.08349												777.313	82.8959	-6.15161	4.41547	-29.5637	-13.415
														3532.45	-0.08218	-0.07745	-0.0831	-0.08477												777.79	84.4019	-9.66803	-7.18207	-72.9909	-14.2214
														3532.55	-0.08296	-0.0765	-0.08397	-0.08634												778.268	71.1767	-17.0582	23.9734	-30.4963	-38.8198
														3532.65	-0.08268	-0.07569	-0.08454	-0.08758												778.747	76.3118	4.18506	1.28168	14.0013	9.7755
														3532.75	-0.08192	-0.07514	-0.08484	-0.08799												779.225	66.9718	-4.12115	-1.27576	32.4607	-11.0454
														3532.85	-0.08133	-0.07498	-0.08515	-0.08746												779.702	63.0044	-11.0837	18.9805	47.6681	78.409
														3532.95	-0.0813	-0.07524	-0.08579	-0.08619												780.18	61.3732	-11.0685	-1.99976	13.1344	1.59007
														3533.05	-0.08185	-0.07587	-0.08678	-0.08453												780.657	64.5052	-7.06244	7.02032	-71.5557	-11.6907
														3533.15	-0.08264	-0.07678	-0.08786	-0.08288												781.135	59.4743	-6.10834	10.2798	-75.441	-63.3426
														3533.25	-0.08315	-0.078	-0.08866	-0.0815												781.612	59.9495	-8.52826	4.97437	-18.5539	-50.306
														3533.35	-0.08298	-0.07963	-0.08893	-0.0805												782.091	53.8946	1.58203	0.29981	-61.7694	15.5709
														3533.45	-0.08216	-0.08168	-0.08863	-0.07973												782.569	55.4957	-4.27612	4.37195	10.9527	6.94736
														3533.55	-0.08112	-0.08388	-0.08781	-0.07902												783.046	55.0005	-5.52094	0.33038	7.6825	9.89621
														3533.65	-0.08045	-0.08576	-0.08655	-0.0783												783.523	55.9542	11.1997	0.03796	-7.28303	-33.315
														3533.75	-0.0805	-0.08685	-0.08496	-0.07775												784	46.7702	5.04907	5.50232	0.42238	2.88774
														3533.85	-0.0813	-0.08697	-0.08325	-0.07764												784.478	40.5221	-4.50116	-0.54157	-26.2385	38.8054
														3533.95	-0.08255	-0.08625	-0.08173	-0.07808												784.955	38.1919	-21.4651	-3.33295	-48.9433	-11.6479
														3534.05	-0.08381	-0.08499	-0.0807	-0.07895												785.432	38.3281	-3.64325	-12.1016	20.0336	-15.402
														3534.15	-0.08473	-0.08349	-0.08032	-0.08009												785.909	38.8366	-0.4483	-14.8997	13.5174	30.462
														3534.25	-0.08515	-0.08188	-0.0806	-0.08141												786.388	30.5732	-11.9438	12.6263	1.1778	24.4515
														3534.35	-0.08509	-0.08019	-0.08142	-0.08291												786.865	39.683	-15.4218	5.5108	58.7078	15.5451
														3534.45	-0.08458	-0.07843	-0.08258	-0.08451												787.342	35.6786	10.0173	-14.1651	41.4184	3.72672
														3534.55	-0.08359	-0.07678	-0.08382	-0.08595												787.82	41.72	10.9922	7.53906	32.3274	-11.1464
														3534.65	-0.08206	-0.07553	-0.08487	-0.08688												788.297	34.9277	-0.29932	5.07721	29.5469	56.4962
														3534.75	-0.08008	-0.07494	-0.08558	-0.08715												788.774	31.4783	-2.47559	9.00842	24.658	56.0226
														3534.85	-0.07794	-0.07518	-0.08592	-0.08691												789.251	22.7976	6.2478	-5.96924	8.05435	79.3058
														3534.95	-0.07601	-0.07627	-0.08598	-0.08652												789.727	29.3548	2.82617	-3.38037	-0.19087	57.8587
														3535.05	-0.07453	-0.07811	-0.08577	-0.08628												790.204	26.364	0.97705	-4.6615	36.9419	-7.98105
														3535.15	-0.07355	-0.08043	-0.08521	-0.08626												790.681	17.2135	21.3	0.66364	71.6205	9.73497
														3535.25	-0.07301	-0.08271	-0.08422	-0.0863												791.158	18.1722	0.05804	20.0993	11.5462	-48.428
														3535.35	-0.07279	-0.08431	-0.08288	-0.08624												791.635	19.4983	-6.24017	3.01813	-76.5016	-4.11423
														3535.45	-0.07278	-0.08476	-0.08144	-0.08597												792.112	12.0323	-0.23627	0.59839	8.34321	-43.5095
														3535.55	-0.07295	-0.08404	-0.0802	-0.0856												792.589	18.1172	-0.33026	-8.02209	-93.9175	-37.3217
														3535.65	-0.07338	-0.08257	-0.07937	-0.08526												793.065	15.3588	15.4073	2.50397	-28.269	-30.2892
														3535.75	-0.07416	-0.08086	-0.07899	-0.08508												793.542	15.662	10.8865	2.72656	-19.8626	47.8137
														3535.85	-0.07531	-0.07923	-0.079	-0.08513												794.019	21.1479	-5.21594	-17.7005	23.8163	-2.49148
														3535.95	-0.07666	-0.07784	-0.07925	-0.08538												794.496	12.4241	17.7712	-1.97363	62.2901	70.7004
														3536.05	-0.07792	-0.07678	-0.07955	-0.08571												794.972	11.3346	12.2352	-15.0285	20.7874	47.1696
														3536.15	-0.07879	-0.07617	-0.07969	-0.08596												795.449	5.60023	-6.65686	-1.9483	-5.16251	8.9367
														3536.25	-0.07912	-0.07613	-0.07956	-0.08597												795.925	8.47831	-0.34003	-1.82312	-38.7374	-46.096
														3536.35	-0.07897	-0.07668	-0.07918	-0.08569												796.402	5.18225	-0.24524	-15.6091	29.2941	-45.9167
														3536.45	-0.07859	-0.07769	-0.07878	-0.08521												796.879	9.86023	11.4001	-4.87103	-54.7143	12.9364
														3536.55	-0.07827	-0.07901	-0.0786	-0.08471												797.355	8.95381	8.08405	-7.20392	-35.3634	-19.1929
														3536.65	-0.07831	-0.08052	-0.07879	-0.08438												797.832	7.73341	4.43292	-3.09009	-20.4391	12.9992
														3536.75	-0.07891	-0.08217	-0.07946	-0.08445												798.308	2.86946	9.94568	11.0565	-28.2219	3.54485
														3536.85	-0.08009	-0.08377	-0.08074	-0.08508												798.785	6.41074	3.23187	-12.3765	-22.9021	-6.23855
														3536.95	-0.08169	-0.08501	-0.08268	-0.0863												799.261	10.6473	11.3335	6.6593	-37.8948	-6.79637
														3537.05	-0.08347	-0.08546	-0.08511	-0.08792												799.738	6.56741	7.76471	-10.6591	0.23953	-84.8522
														3537.15	-0.08516	-0.08494	-0.08746	-0.08952												800.214	-6.22221	-1.3114	11.6476	-33.5822	-12.1453
														3537.25	-0.08655	-0.08365	-0.08899	-0.09059												800.69	8.70404	-4.57477	14.2307	-50.5875	-5.83296
														3537.35	-0.08747	-0.08207	-0.08925	-0.09087												801.167	6.28141	28.0715	13.8497	31.7501	-1.65429
														3537.45	-0.08785	-0.08064	-0.08833	-0.09046												801.641	7.86949	10.6493	-2.30267	-7.32305	1.95473
														3537.55	-0.08776	-0.07958	-0.08679	-0.08974												802.117	3.60827	1.96783	12.8146	-36.1085	40.6882
														3537.65	-0.08738	-0.0788	-0.08527	-0.08903												802.594	1.51647	5.67682	14.3664	-51.4173	-30.1233
														3537.75	-0.08686	-0.07814	-0.08415	-0.0884												803.07	2.49458	4.97131	2.87146	-13.3834	12.8308
														3537.85	-0.08624	-0.07746	-0.08341	-0.08768												803.546	2.5224	6.01263	-2.83521	8.20726	-3.69835
														3537.95	-0.08542	-0.07679	-0.08287	-0.08663												804.022	5.03075	4.00635	-2.63934	0.76957	42.417
														3538.05	-0.08431	-0.07623	-0.08241	-0.08522												804.498	-0.74742	22.9529	3.3111	7.3231	81.9464
														3538.15	-0.08301	-0.07589	-0.08205	-0.08361												804.974	-2.43809	34.8369	2.41681	-4.50611	11.5648
														3538.25	-0.08179	-0.07581	-0.08189	-0.08211												805.451	-4.70543	26.2209	4.1571	72.1842	21.4732
														3538.35	-0.08102	-0.07596	-0.08195	-0.08101												805.925	1.67478	32.9855	9.55096	16.1651	20.4313
														3538.45	-0.08087	-0.07625	-0.08216	-0.08043												806.401	-1.92671	31.0294	6.92853	44.7901	9.41591
														3538.55	-0.08122	-0.07659	-0.08242	-0.08035												806.877	-0.98899	29.1907	-1.02924	51.1289	47.4103
														3538.65	-0.08168	-0.07686	-0.08272	-0.08063												807.353	-2.00063	29.0829	19.7788	-31.3388	18.1783
														3538.75	-0.08184	-0.07691	-0.0832	-0.08118												807.829	-4.60715	32.4446	7.90527	86.7971	19.2754
														3538.85	-0.08158	-0.07664	-0.08398	-0.08198												808.305	-4.11896	38.2767	17.3706	-81.2614	-66.6929
														3538.95	-0.08115	-0.07605	-0.08491	-0.08308												808.779	-4.20316	23.0216	-0.48218	36.0712	12.399
														3539.05	-0.081	-0.07531	-0.08563	-0.0845												809.255	-1.13085	37.7452	2.61316	-26.582	-11.0653
														3539.15	-0.08149	-0.07464	-0.08563	-0.08611												809.731	-0.46163	47.8467	14.5895	20.7258	-69.3382
														3539.25	-0.08263	-0.07418	-0.0846	-0.08766												810.206	1.38514	53.1719	7.86005	-20.98	-22.1961
														3539.35	-0.08411	-0.07398	-0.0826	-0.08878												810.682	-3.98693	55.0422	13.741	43.2439	41.7997
														3539.45	-0.08546	-0.07403	-0.08003	-0.08914												811.158	1.70103	51.4404	16.3668	-9.38967	3.26805
														3539.55	-0.08627	-0.07432	-0.07751	-0.08867												811.632	-2.83418	69.5024	-0.01685	-6.61637	-13.3204
														3539.65	-0.08631	-0.0749	-0.07565	-0.08762												812.108	2.05127	74.4559	3.24951	-4.03791	-3.91342
														3539.75	-0.08562	-0.07568	-0.07482	-0.08643												812.583	4.12823	74.8056	-0.55981	3.51028	62.2025
														3539.85	-0.08454	-0.07644	-0.07496	-0.08549												813.059	3.37953	68.5121	27.4768	26.8769	-14.2674
														3539.95	-0.08354	-0.07694	-0.07569	-0.08491												813.533	-4.09859	86.3984	7.8468	0.54284	-12.4759
														3540.05	-0.08309	-0.07711	-0.07641	-0.08452												814.008	5.97188	84.6268	14.1491	4.682	52.3072
														3540.15	-0.08341	-0.07715	-0.07662	-0.08405												814.484	0.82789	74.2081	13.0401	13.7391	25.3071
														3540.25	-0.08432	-0.07734	-0.07617	-0.08332												814.96	7.98981	74.5162	17.1257	8.74059	7.77669
														3540.35	-0.08532	-0.07783	-0.07533	-0.08234												815.435	5.46443	72.3311	18.1085	14.1377	62.8636
														3540.45	-0.08575	-0.07865	-0.07462	-0.08135												815.909	2.9702	83.0789	8.31885	35.5082	36.4121
														3540.55	-0.08517	-0.07968	-0.07451	-0.08075												816.384	0.25057	53.4816	23.1385	-2.26457	-17.7334
														3540.65	-0.08361	-0.08076	-0.07522	-0.08089												816.86	6.98543	54.8661	-1.51581	-20.3948	30.4454
														3540.75	-0.08165	-0.08167	-0.07658	-0.0819												817.333	8.14648	51.1539	14.9288	-65.0292	-0.1759
														3540.85	-0.08006	-0.08218	-0.07821	-0.08354												817.809	5.51826	56.8536	12.2094	9.37669	20.5303
														3540.95	-0.07937	-0.08225	-0.07974	-0.08534												818.284	0.55889	38.9465	4.92273	-20.028	3.43087
														3541.05	-0.07959	-0.08212	-0.08093	-0.08679												818.76	-4.86988	33.5414	24.8141	-12.2999	45.8035
														3541.15	-0.08022	-0.0822	-0.0817	-0.08769												819.233	-4.93285	40.2999	2.48511	15.1682	-5.17847
														3541.25	-0.0806	-0.08274	-0.08212	-0.08815												819.708	2.79091	53.1752	13.293	30.9675	-0.86738
														3541.35	-0.08039	-0.08354	-0.08232	-0.08847												820.184	-4.54059	47.6572	14.0606	-10.8503	-12.4889
														3541.45	-0.07965	-0.08412	-0.08247	-0.08884												820.657	1.75953	24.9045	17.2921	2.37359	3.1697
														3541.55	-0.07866	-0.08402	-0.08265	-0.08918												821.132	-0.82432	39.0077	22.4792	16.662	30.4388
														3541.65	-0.07767	-0.0831	-0.0829	-0.08924												821.608	-6.88466	38.7841	19.4567	36.9054	31.7
														3541.75	-0.07684	-0.08158	-0.08326	-0.08874												822.081	-0.93158	38.5436	19.1086	-11.2642	13.2014
														3541.85	-0.07631	-0.07986	-0.08378	-0.08758												822.556	-0.16705	51.0694	21.3909	17.5193	37.5407
														3541.95	-0.07627	-0.07834	-0.08445	-0.08592												823.031	3.75647	23.8957	16.6467	34.4053	1.35266
														3542.05	-0.07678	-0.07728	-0.08512	-0.08415												823.505	7.30264	38.6154	5.9314	-41.2487	-12.2036
														3542.15	-0.07764	-0.07678	-0.08547	-0.0827												823.98	-6.55346	20.1335	2.0387	-75.6888	40.538
														3542.25	-0.07849	-0.0768	-0.08519	-0.0818												824.455	-1.84604	32.3707	20.3254	-16.3546	-67.1715
														3542.35	-0.07908	-0.07722	-0.08412	-0.08144												824.928	1.45433	28.3536	4.05811	-44.8562	-11.2689
														3542.45	-0.07942	-0.07786	-0.08237	-0.08136												825.403	-1.87303	38.9211	17.2162	22.565	3.97072
														3542.55	-0.07981	-0.07858	-0.0803	-0.08124												825.878	1.22279	15.3417	18.359	-24.134	9.56484
														3542.65	-0.08053	-0.07927	-0.07839	-0.08089												826.351	2.79731	28.5278	17.9832	26.4025	-60.7425
														3542.75	-0.08166	-0.07985	-0.07704	-0.08034												826.826	1.0065	34.9036	15.6906	92.3334	17.6475
														3542.85	-0.08292	-0.08029	-0.07639	-0.07984												827.299	-6.86954	16.908	17.575	-17.6663	2.82056
														3542.95	-0.08395	-0.08054	-0.07629	-0.07971												827.774	-2.60914	38.6468	25.8193	-14.8359	-12.3871
														3543.05	-0.0845	-0.08064	-0.07644	-0.08023												828.249	-5.0102	12.8357	14.6983	-17.6745	-4.24426
														3543.15	-0.08463	-0.08066	-0.07659	-0.08153												828.722	0.76942	28.5503	18.4366	5.0807	2.51865
														3543.25	-0.08452	-0.08066	-0.07674	-0.08354												829.197	-6.18291	41.4525	39.3647	2.49894	43.1097
														3543.35	-0.08432	-0.0806	-0.07705	-0.08603												829.669	-0.14641	28.508	9.66339	-36.3845	-28.6157
														3543.45	-0.08403	-0.08036	-0.07777	-0.08864												830.144	-4.42203	29.3397	24.313	-7.02389	74.5877
														3543.55	-0.08361	-0.07977	-0.07898	-0.09096												830.619	-6.30302	26.4069	16.1852	17.4119	-68.4707
														3543.65	-0.08316	-0.07882	-0.08045	-0.09266												831.092	-2.77271	26.3983	22.7731	32.7941	-7.45104
														3543.75	-0.08295	-0.07767	-0.08177	-0.0936												831.567	2.5573	22.777	17.299	-1.57671	-26.1178
														3543.85	-0.0833	-0.07663	-0.08254	-0.09394												832.039	-8.33872	17.5085	4.43439	-45.594	3.30416
														3543.95	-0.08432	-0.07598	-0.08262	-0.09396												832.514	-4.43687	23.009	31.1584	-35.414	-45.972
														3544.05	-0.0858	-0.0759	-0.08213	-0.09389												832.987	9.11731	17.5933	18.054	1.9965	-39.9944
														3544.15	-0.08726	-0.07637	-0.08129	-0.09365												833.461	3.15161	15.5557	29.6432	-12.6078	-7.26088
														3544.25	-0.08828	-0.07718	-0.08024	-0.09299												833.936	6.4849	22.7662	10.2538	-41.3845	8.73536
														3544.35	-0.08866	-0.07806	-0.07908	-0.09172												834.409	-5.20449	36.1828	23.8207	-24.6238	35.5889
														3544.45	-0.08841	-0.07879	-0.07792	-0.08985												834.883	-0.69612	26.4609	18.1523	9.52524	-62.8182
														3544.55	-0.08763	-0.07932	-0.07698	-0.08769												835.356	5.90269	41.0162	13.0881	33.0936	73.7687
														3544.65	-0.08632	-0.07972	-0.07655	-0.08566												835.83	-0.09598	16.5626	26.242	-65.4283	1.1838
														3544.75	-0.08445	-0.08005	-0.07681	-0.08414												836.303	5.85009	22.2145	3.95795	52.7825	-36.4412
														3544.85	-0.08214	-0.08029	-0.0777	-0.08335												836.777	3.68422	17.244	26.1241	34.8172	-18.3689
														3544.95	-0.07972	-0.08031	-0.079	-0.08336												837.25	8.3858	17.6418	21.9618	16.9557	-26.7918
														3545.05	-0.07765	-0.08001	-0.08047	-0.08406												837.724	-0.01149	12.2305	20.6158	9.29703	-41.4793
														3545.15	-0.07626	-0.07934	-0.08196	-0.08527												838.196	10.4356	23.1729	23.944	44.5693	29.7824
														3545.25	-0.07558	-0.07835	-0.08335	-0.08668												838.671	8.09688	28.0195	24.4252	31.2016	-70.1688
														3545.35	-0.07544	-0.07713	-0.08447	-0.0879												839.143	0.39642	20.0436	28.1749	34.3723	26.4219
														3545.45	-0.07559	-0.07579	-0.0851	-0.08862												839.616	-0.48455	7.1449	27.6172	-1.08989	21.5263
														3545.55	-0.07594	-0.07446	-0.08517	-0.08869												840.09	2.75974	14.2961	10.246	9.23858	22.9149
														3545.65	-0.07657	-0.07334	-0.08486	-0.08821												840.562	12.8147	12.4353	35.33	-35.8447	56.1589
														3545.75	-0.07765	-0.07272	-0.08455	-0.08743												841.036	2.67517	6.17584	32.7993	36.6048	-33.5004
														3545.85	-0.07925	-0.07281	-0.08451	-0.08663												841.509	5.63369	13.411	27.4172	38.374	51.4897
														3545.95	-0.08123	-0.07371	-0.08471	-0.08606												841.983	9.20809	10.0853	21.2504	-19.3405	46.9749
														3546.05	-0.08322	-0.07524	-0.08489	-0.08596												842.455	-2.91335	24.022	15.7411	52.7305	14.3937
														3546.15	-0.08476	-0.0771	-0.08485	-0.08649												842.929	10.7524	24.9324	24.4702	15.4358	25.0488
														3546.25	-0.08555	-0.07891	-0.08466	-0.08769												843.401	6.0475	20.8045	26.0829	9.20981	8.41874
														3546.35	-0.08556	-0.0804	-0.08464	-0.08936												843.873	14.0648	19.9038	27.0765	30.3119	57.0708
														3546.45	-0.08505	-0.0814	-0.08502	-0.09101												844.347	5.79347	5.03741	37.476	-17.9887	82.847
														3546.55	-0.08441	-0.08187	-0.08571	-0.09212												844.819	3.42609	38.8738	14.1075	-21.6464	1.14363
														3546.65	-0.08403	-0.08188	-0.08636	-0.09229												845.293	8.73425	21.5403	26.1831	15.2454	-28.3312
														3546.75	-0.08412	-0.08162	-0.0866	-0.09146												845.766	8.44335	6.96027	29.7444	64.4578	89.3336
														3546.85	-0.0846	-0.08128	-0.08634	-0.08985												846.237	7.30067	8.1825	22.2161	32.511	-2.28002
														3546.95	-0.0851	-0.08103	-0.08587	-0.08793												846.711	14.1528	7.77954	29.26	2.85089	-37.6142
														3547.05	-0.08518	-0.08092	-0.08563	-0.0862												847.183	16.888	14.5192	15.129	14.071	-26.305
														3547.15	-0.08457	-0.08089	-0.08588	-0.08502												847.657	6.9467	22.1331	8.07214	-11.9729	14.9477
														3547.25	-0.08336	-0.08086	-0.08643	-0.08455												848.129	12.0333	9.38818	18.0928	28.5441	14.6397
														3547.35	-0.08193	-0.08087	-0.08669	-0.08474												848.601	15.3468	12.8397	18.0819	48.2193	17.4049
														3547.45	-0.08073	-0.08111	-0.08607	-0.08548												849.075	13.347	15.944	27.4515	4.64595	7.08722
														3547.55	-0.08006	-0.08173	-0.08444	-0.08665												849.547	6.90093	4.76849	26.3915	-32.0851	-20.5216
														3547.65	-0.07992	-0.08271	-0.0823	-0.0882												850.018	25.7094	-1.02087	23.6848	29.3028	-9.8628
														3547.75	-0.08006	-0.08378	-0.08054	-0.09003												850.492	23.8874	24.2125	31.7421	-33.4248	92.6437
														3547.85	-0.08014	-0.08452	-0.0799	-0.09188												850.964	20.6236	9.5755	31.9436	-22.1111	12.0075
														3547.95	-0.07996	-0.08455	-0.08056	-0.09341												851.436	21.5481	6.14624	28.015	-10.9175	21.9543
														3548.05	-0.07957	-0.08371	-0.08208	-0.09428												851.909	18.4496	7.78821	29.677	-48.1559	-10.5695
														3548.15	-0.07919	-0.08204	-0.08364	-0.0943												852.381	18.621	8.44098	25.6225	-71.9301	61.2942
														3548.25	-0.07904	-0.07977	-0.08454	-0.09348												852.853	24.6478	4.91425	30.3167	-28.1067	25.6639
														3548.35	-0.07912	-0.07732	-0.08448	-0.09206												853.326	23.2957	21.7593	29.874	6.4888	-6.52405
														3548.45	-0.07928	-0.07515	-0.08364	-0.09046												853.798	23.3947	15.9297	33.7766	-56.2933	0.56426
														3548.55	-0.07931	-0.07369	-0.08248	-0.08913												854.269	28.5081	-6.22125	19.5749	30.279	-27.822
														3548.65	-0.07916	-0.07317	-0.08142	-0.08835												854.743	27.1999	8.7525	11.6545	30.8276	-27.5237
														3548.75	-0.07894	-0.07357	-0.08064	-0.08817												855.214	27.9394	14.3092	13.3988	20.6881	7.94942
														3548.85	-0.07881	-0.07469	-0.08012	-0.08845												855.686	38.5996	21.0884	8.19714	3.50255	7.83067
														3548.95	-0.07887	-0.07623	-0.07975	-0.08899												856.157	36.8632	15.5483	8.04968	17.0504	81.8535
														3549.05	-0.07911	-0.07783	-0.0795	-0.08961												856.631	37.7456	17.8392	22.7795	-27.4118	50.1792
														3549.15	-0.07951	-0.07909	-0.07945	-0.09017												857.102	39.5512	1.85217	26.5122	7.84398	21.6678
														3549.25	-0.08001	-0.07966	-0.07972	-0.09061												857.574	32.9351	5.81445	29.6204	-68.0535	-55.325
														3549.35	-0.08057	-0.07938	-0.08038	-0.09091												858.045	46.5944	5.60461	24.1221	-16.4822	-11.4634
														3549.45	-0.08112	-0.07847	-0.08139	-0.09109												858.518	47.3735	15.1176	23.3506	-8.09794	9.61025
														3549.55	-0.08158	-0.07736	-0.0826	-0.09115												858.99	43.7402	6.39844	16.0832	-23.1771	-4.36989
														3549.65	-0.08187	-0.0765	-0.08382	-0.0911												859.461	40.9777	3.80426	32.8346	-9.11865	21.9956
														3549.75	-0.08188	-0.07604	-0.08492	-0.09098												859.932	44.0888	8.28284	26.157	39.5121	53.2449
														3549.85	-0.08159	-0.07588	-0.08593	-0.09078												860.405	53.0794	16.9139	24.205	27.826	-3.80454
														3549.95	-0.08099	-0.07593	-0.08678	-0.09051												860.877	51.2124	3.81744	27.8137	2.3571	36.799
														3550.05	-0.08017	-0.07628	-0.08725	-0.09018												861.348	53.1426	2.09583	30.1954	72.393	2.09198
														3550.15	-0.07934	-0.07716	-0.08698	-0.08974												861.819	60.6336	0.60748	20.4955	46.1145	15.8605
														3550.25	-0.0788	-0.07864	-0.08578	-0.08912												862.29	58.7282	12.5983	21.636	-0.46192	-22.3124
														3550.35	-0.07888	-0.08043	-0.08385	-0.08824												862.763	69.4438	22.244	13.0907	38.3793	-0.62065
														3550.45	-0.07964	-0.08201	-0.08179	-0.08708												863.234	65.1896	4.29529	23.0341	-10.3007	41.8812
														3550.55	-0.08085	-0.08295	-0.08019	-0.08576												863.705	67.1002	-0.44281	11.5536	-10.3469	19.8557
														3550.65	-0.08204	-0.08307	-0.07933	-0.08452												864.176	80.1801	24.8115	34.7525	4.85883	-63.1338
														3550.75	-0.08275	-0.08252	-0.07904	-0.08354												864.647	84.7819	19.0659	24.2874	4.84094	39.2167
														3550.85	-0.08275	-0.08162	-0.07893	-0.08285												865.12	87.3774	19.6473	6.01544	-19.1061	7.80182
														3550.95	-0.08207	-0.08075	-0.07869	-0.08226												865.591	90.3071	-15.7896	19.5734	31.5674	-4.50999
														3551.05	-0.0809	-0.08021	-0.07832	-0.0816												866.062	95.8996	17.8829	16.715	48.2965	7.29539
														3551.15	-0.07954	-0.08013	-0.07801	-0.08091												866.533	89.9989	1.78723	10.845	15.2091	-0.53888
														3551.25	-0.07831	-0.08046	-0.07792	-0.08053												867.004	103.758	-0.07892	12.4765	17.2312	51.8504
														3551.35	-0.0774	-0.08097	-0.07806	-0.08091												867.475	110.983	-8.32996	22.1827	-28.7195	-16.5787
														3551.45	-0.07679	-0.08134	-0.07823	-0.08224												867.946	114.63	8.29083	24.4112	-1.09526	-50.8105
														3551.55	-0.07637	-0.08134	-0.07826	-0.08435												868.419	127.683	-19.5588	19.5481	12.6488	6.60152
														3551.65	-0.0761	-0.08087	-0.07816	-0.08679												868.889	136.352	-2.28772	19.7696	-24.142	-82.0659
														3551.75	-0.07607	-0.08	-0.07815	-0.08915												869.36	142.444	7.5304	-5.45251	18.1238	-55.9111
														3551.85	-0.07647	-0.07892	-0.07853	-0.09116												869.831	145.089	18.7693	3.94965	-46.8555	-96.2993
														3551.95	-0.07743	-0.07785	-0.07942	-0.09273												870.302	158.418	-13.675	21.4854	-59.4383	-10.1583
														3552.05	-0.07896	-0.0769	-0.08067	-0.09373												870.772	172.108	7.0376	9.66077	-10.1979	-35.1179
														3552.15	-0.08089	-0.07611	-0.08191	-0.09405												871.243	184.358	1.8446	27.3595	-47.9975	-29.844
														3552.25	-0.08287	-0.07549	-0.08276	-0.09357												871.714	196.62	4.89471	17.0095	26.3845	-13.8945
														3552.35	-0.08436	-0.07505	-0.083	-0.09234												872.184	205.351	-4.18121	16.9819	-44.1241	29.4447
														3552.45	-0.08487	-0.07476	-0.08269	-0.09062												872.655	225.352	2.43848	24.6716	-88.2449	-23.4965
														3552.55	-0.08426	-0.07463	-0.08205	-0.08874												873.127	232.963	-8.37213	8.4115	9.88393	41.1897
														3552.65	-0.08289	-0.07469	-0.08127	-0.08708												873.598	247.967	10.3738	11.3383	-28.2672	49.274
														3552.75	-0.08147	-0.07513	-0.08042	-0.08586												874.069	267.951	-7.21545	-10.7894	30.3355	-46.8782
														3552.85	-0.08074	-0.07611	-0.07955	-0.0852												874.539	285.175	-5.76184	11.0864	6.76934	-9.62997
														3552.95	-0.08103	-0.07768	-0.07875	-0.08504												875.01	295.817	2.98511	23.0784	-86.5029	8.83791
														3553.05	-0.08209	-0.07962	-0.07816	-0.08522												875.48	320.452	-3.03711	2.77753	13.0286	-27.6132
														3553.15	-0.08333	-0.08153	-0.07784	-0.08554												875.95	339.292	11.0615	12.3456	-31.3491	20.4455
														3553.25	-0.08421	-0.08304	-0.07774	-0.08591												876.421	363.946	-7.86371	18.2673	11.4021	-6.89525
														3553.35	-0.08455	-0.08391	-0.07767	-0.08634												876.891	379.206	10.5117	10.3323	29.7148	20.1145
														3553.45	-0.08451	-0.08409	-0.07752	-0.08682												877.362	397.478	0.39026	4.17493	9.16332	-35.5496
														3553.55	-0.08437	-0.08363	-0.07727	-0.08728												877.832	408.283	-1.09613	10.1649	32.9282	-24.8162
														3553.65	-0.08427	-0.08272	-0.07704	-0.08763												878.302	446.776	-3.27795	16.0663	-13.509	44.1681
														3553.75	-0.08412	-0.08166	-0.07698	-0.08783												878.772	457.753	-1.59882	7.81683	-3.95898	67.9121
														3553.85	-0.08364	-0.08071	-0.07715	-0.08796												879.243	462.941	-1.34473	11.0576	-17.6111	-32.589
														3553.95	-0.08257	-0.07995	-0.07745	-0.08811												879.713	486.854	5.37598	10.8962	17.523	72.7643
														3554.05	-0.08086	-0.07927	-0.07764	-0.08839												880.183	494.339	-3.18256	9.23511	-3.60664	-11.4253
														3554.15	-0.07885	-0.07849	-0.07751	-0.08884												880.653	510.33	9.37048	23.8625	-19.4892	-19.4754
														3554.25	-0.07714	-0.07752	-0.07707	-0.08939												881.124	514.292	3.06042	15.7172	5.69271	15.1934
														3554.35	-0.07633	-0.07637	-0.07666	-0.0898												881.594	509.176	-12.4668	7.17896	29.6266	10.5515
														3554.45	-0.07663	-0.07519	-0.07679	-0.08971												882.064	515.529	-16.9161	-2.78174	19.3124	37.2435
														3554.55	-0.07774	-0.07419	-0.07779	-0.08881												882.534	506.544	4.97559	2.49847	12.2892	-13.791
														3554.65	-0.079	-0.07356	-0.0795	-0.08711												883.004	508.53	6.98926	2.54095	0.92233	22.112
														3554.75	-0.07974	-0.07334	-0.08139	-0.08498												883.474	493.223	16.9459	7.22192	4.49292	21.7678
														3554.85	-0.0796	-0.0734	-0.08292	-0.08305												883.944	475.354	8.93988	17.4684	3.12212	16.3807
														3554.95	-0.07857	-0.07355	-0.08385	-0.08177												884.414	464.303	-1.63654	-4.57928	-11.2555	25.5326
														3555.05	-0.07694	-0.07369	-0.08437	-0.08127												884.882	442.395	-0.00647	-10.3994	-30.8985	-40.4751
														3555.15	-0.0752	-0.07392	-0.08477	-0.08137												885.352	421.443	-9.65173	5.84717	-2.99296	2.42958
														3555.25	-0.07388	-0.07439	-0.08523	-0.08184												885.822	402.382	-1.24365	-6.38452	45.0982	-46.0514
														3555.35	-0.07341	-0.07516	-0.08565	-0.08252												886.292	381.249	-1.36957	5.57922	48.5213	10.8904
														3555.45	-0.07394	-0.07614	-0.08585	-0.08333												886.762	353.409	7.06238	-13.8762	-8.93053	20.0392
														3555.55	-0.07531	-0.07726	-0.08572	-0.08414												887.231	329.65	-12.892	12.9899	48.4086	-28.8257
														3555.65	-0.07714	-0.07853	-0.08541	-0.08483												887.701	332.348	3.26666	-8.00665	-4.69065	4.1902
														3555.75	-0.07901	-0.08006	-0.08526	-0.08531												888.171	302.105	-0.7807	9.94733	15.2589	45.1563
														3555.85	-0.08062	-0.08186	-0.08562	-0.08545												888.641	280.712	-12.1807	12.6662	27.4262	-87.5417
														3555.95	-0.08168	-0.08369	-0.08658	-0.08515												889.11	275.168	2.40692	-7.96454	1.03589	-46.017
														3556.05	-0.08188	-0.08516	-0.08788	-0.08433												889.58	252.748	8.11987	4.82751	-32.2655	17.8386
														3556.15	-0.08094	-0.08591	-0.08898	-0.08315												890.048	243.602	-4.98907	-0.57275	-44.9036	-15.9829
														3556.25	-0.07885	-0.08587	-0.08938	-0.08196												890.518	228.596	-12.8344	-3.09369	47.4033	-17.4603
														3556.35	-0.07603	-0.08526	-0.08885	-0.0811												890.987	208.35	3.15503	11.8765	-28.8209	-35.9993
														3556.45	-0.07314	-0.08445	-0.08756	-0.08071												891.457	195.389	8.28558	8.3844	-45.3427	-46.4953
														3556.55	-0.07086	-0.0837	-0.08595	-0.08061												891.926	180.371	-3.67957	17.2327	-78.0903	9.35438
														3556.65	-0.06961	-0.08312	-0.08448	-0.08046												892.396	163.275	-1.76239	-9.3324	-30.332	-9.465
														3556.75	-0.06956	-0.08266	-0.08349	-0.08007												892.864	155.584	1.68018	-4.26843	-4.38231	-14.1389
														3556.85	-0.07063	-0.08227	-0.08307	-0.0795												893.333	149.912	-9.47852	12.7791	-34.998	48.8905
														3556.95	-0.07257	-0.08199	-0.08305	-0.07911												893.803	143.766	6.59998	-3.36761	12.1519	17.5886
														3557.05	-0.07491	-0.08191	-0.08313	-0.07923												894.272	131.068	5.31708	-3.98462	9.78434	47.3142
														3557.15	-0.07709	-0.08209	-0.08302	-0.07997												894.742	125.948	-8.62189	9.6098	12.281	-58.6519
														3557.25	-0.07866	-0.0825	-0.08259	-0.0811												895.211	110.205	-0.14789	-6.32428	-45.0456	-9.90738
														3557.35	-0.07952	-0.08308	-0.08192	-0.0822												895.678	110.118	4.6842	9.80676	-15.9639	-66.6369
														3557.45	-0.07996	-0.0838	-0.08118	-0.08293												896.148	107.692	-2.67096	-18.8125	-19.1985	-36.1594
														3557.55	-0.0804	-0.08471	-0.08059	-0.08317												896.617	94.9313	-5.58527	13.1455	-74.2164	25.9108
														3557.65	-0.08118	-0.08573	-0.08029	-0.08304												897.086	100.195	-4.04333	-13.7547	-16.1552	-38.1382
														3557.75	-0.08233	-0.08666	-0.08037	-0.08275												897.556	82.803	-6.86798	3.20465	-45.049	-31.3419
														3557.85	-0.08363	-0.08725	-0.08074	-0.08256												898.023	89.2449	16.7079	-4.68011	52.6754	14.3167
														3557.95	-0.08479	-0.08751	-0.08113	-0.08271												898.492	84.031	9.68011	-8.52924	-72.8238	1.90939
														3558.05	-0.08555	-0.08772	-0.0813	-0.08346												898.961	85.8347	8.86407	-0.9101	46.4865	14.4323
														3558.15	-0.08574	-0.08824	-0.08122	-0.08489												899.431	76.8732	-0.65576	-13.3121	27.2481	-19.6499
														3558.25	-0.08526	-0.08919	-0.08117	-0.08682												899.898	62.6627	11.1896	5.60492	13.1425	12.747
														3558.35	-0.08411	-0.09027	-0.08152	-0.08884												900.367	66.54	10.1266	7.01862	60.5164	34.1375
														3558.45	-0.08249	-0.09099	-0.08243	-0.0905												900.836	61.8382	6.96124	-12.3982	30.4148	7.03351
														3558.55	-0.08071	-0.09096	-0.08372	-0.09154												901.305	66.6676	11.5327	0.41846	-33.3577	60.3319
														3558.65	-0.07921	-0.09012	-0.08506	-0.092												901.772	59.5205	-3.86218	-16.5505	-4.47881	-54.3617
														3558.75	-0.07831	-0.08879	-0.08614	-0.09209												902.241	56.6434	2.75061	19.8394	15.9509	18.0042
														3558.85	-0.0781	-0.08742	-0.08681	-0.09201												902.71	52.4975	3.07037	5.42108	-33.3626	-7.29103
														3558.95	-0.07842	-0.08636	-0.08701	-0.0919												903.177	49.5574	-5.60822	-28.1182	-2.98064	-31.3429
														3559.05	-0.07895	-0.08575	-0.08666	-0.0919												903.646	54.0046	-11.1616	15.4991	-43.3468	-8.59803
														3559.15	-0.0794	-0.08549	-0.08583	-0.09208												904.115	47.4324	1.5788	-8.02661	14.2676	5.76801
														3559.25	-0.07962	-0.08544	-0.08478	-0.09236												904.584	40.8987	-0.87256	-3.69098	28.0206	-10.9079
														3559.35	-0.07955	-0.08548	-0.08399	-0.0925												905.051	42.0634	-6.33948	-9.07965	59.1702	72.6995
														3559.45	-0.07914	-0.08544	-0.08386	-0.09221												905.52	34.9038	-9.422	13.2931	35.2612	-2.86798
														3559.55	-0.0784	-0.08507	-0.08447	-0.09137												905.989	33.8535	4.55383	-2.87885	-69.7494	-18.5263
														3559.65	-0.07737	-0.08415	-0.0856	-0.09004												906.456	33.6775	-3.83521	-19.7314	56.0624	35.8343
														3559.75	-0.0762	-0.08268	-0.08684	-0.08848												906.925	28.8429	-2.56158	0.60632	51.6339	48.3773
														3559.85	-0.07507	-0.08096	-0.08778	-0.087												907.393	35.0478	10.5488	-14.3459	-28.0064	-17.65
														3559.95	-0.07412	-0.07943	-0.08812	-0.0859												907.86	33.2259	-3.83435	19.8143	14.0525	19.8366
														3560.05	-0.07348	-0.07852	-0.08778	-0.08538												908.329	26.17	-4.74005	13.6571	-5.45304	11.5497
														3560.15	-0.07321	-0.07843	-0.08694	-0.08543												908.798	24.0466	-11.4286	3.7243	28.4008	-11.9775
														3560.25	-0.07338	-0.07923	-0.08598	-0.08579												909.264	29.6397	-4.42499	9.80646	-4.70815	-77.6431
														3560.35	-0.07395	-0.08084	-0.08538	-0.08615												909.733	26.0872	-4.20074	-2.60083	-37.7429	3.16475
														3560.45	-0.07484	-0.08302	-0.08551	-0.08629												910.2	26.8978	7.67542	3.04254	9.62469	-15.5359
														3560.55	-0.07585	-0.08533	-0.08642	-0.08629												910.668	28.0588	7.15436	4.85187	-27.7548	12.9517
														3560.65	-0.07683	-0.08714	-0.08777	-0.08637												911.137	29.8328	-0.14172	-0.72376	-55.5297	-10.6485
														3560.75	-0.07766	-0.08795	-0.08902	-0.08674												911.604	25.4109	9.25616	9.81799	-3.744	32.2476
														3560.85	-0.07835	-0.08763	-0.08968	-0.08744												912.072	17.2324	-5.31793	-3.25696	-30.7386	1.60552
														3560.95	-0.079	-0.0865	-0.08955	-0.08835												912.539	23.1385	-5.08246	-3.01593	12.7376	32.1648
														3561.05	-0.07976	-0.08518	-0.08875	-0.08928												913.007	23.1798	11.3245	14.0266	41.411	0.8528
														3561.15	-0.08072	-0.08421	-0.08757	-0.09001												913.476	22.6149	-11.856	11.7399	-64.4566	22.2743
														3561.25	-0.08185	-0.08382	-0.08624	-0.09036												913.942	17.159	8.04279	-5.50671	-77.2362	5.44011
														3561.35	-0.08296	-0.08391	-0.08487	-0.09015												914.411	15.4027	15.4134	-3.6662	-5.21215	1.76982
														3561.45	-0.08375	-0.08419	-0.08357	-0.0893												914.877	20.7058	6.83856	1.55951	-55.7163	17.0265
														3561.55	-0.08391	-0.08431	-0.08249	-0.08789												915.345	11.5945	2.27283	-14.9822	-65.7664	-42.671
														3561.65	-0.08322	-0.08397	-0.0818	-0.0862												915.812	13.8427	-0.09912	15.1359	-3.26178	-41.5353
														3561.75	-0.08167	-0.0831	-0.08149	-0.08475												916.28	20.6987	4.62311	0.81586	-62.8584	34.3435
														3561.85	-0.07945	-0.08185	-0.0812	-0.08408												916.748	11.2996	-24.3994	2.73328	50.5188	-20.3715
														3561.95	-0.07704	-0.08055	-0.08045	-0.08448												917.215	9.5496	5.97241	-2.77417	-19.8775	-12.7708
														3562.05	-0.07503	-0.07953	-0.07894	-0.08579												917.683	18.2007	5.29004	-6.5163	86.8767	26.2662
														3562.15	-0.07395	-0.07895	-0.07693	-0.08746												918.149	14.892	2.12097	2.88629	23.2871	82.2469
														3562.25	-0.07405	-0.0788	-0.07503	-0.08888												918.617	6.38278	27.7438	-4.85938	17.7064	28.3348
														3562.35	-0.07532	-0.07897	-0.07385	-0.0897												919.084	9.81206	9.86505	-0.98444	15.4897	23.7881
														3562.45	-0.07747	-0.0794	-0.07353	-0.09005												919.552	9.54475	2.90167	-1.49182	-21.0822	66.8009
														3562.55	-0.08007	-0.08008	-0.07377	-0.09029												920.018	4.65545	-4.84467	0.2981	33.5694	-51.1733
														3562.65	-0.08255	-0.08109	-0.07422	-0.0907												920.486	7.68515	7.73419	8.36938	-25.9507	-8.74059
														3562.75	-0.08439	-0.08249	-0.0748	-0.09131												920.952	4.29626	5.61914	20.374	13.7351	-24.0683
														3562.85	-0.08526	-0.08413	-0.07577	-0.09188												921.42	11.3035	26.1872	-6.87805	17.7326	0.05599
														3562.95	-0.08521	-0.08568	-0.07734	-0.09214												921.886	3.71445	17.6767	22.1462	-13.2975	57.8729
														3563.05	-0.08459	-0.08673	-0.07944	-0.09193												922.354	5.61252	10.2736	-4.75354	-1.07048	28.6896
														3563.15	-0.08385	-0.08701	-0.08157	-0.0912												922.82	-1.30667	2.34833	-2.93823	32.047	24.8298
														3563.25	-0.08325	-0.08651	-0.08313	-0.09005												923.288	7.293	-0.46271	11.3006	70.983	3.19935
														3563.35	-0.08274	-0.08546	-0.08372	-0.0886												923.754	5.49752	3.52069	-4.16345	-20.1633	-8.01004
														3563.45	-0.08219	-0.0841	-0.08332	-0.08696												924.222	-3.03606	-0.97485	3.88434	16.2689	-30.7302
														3563.55	-0.08151	-0.08263	-0.0822	-0.08518												924.688	2.38094	12.2691	-0.69232	-5.78258	-11.4717
														3563.65	-0.08078	-0.08113	-0.08069	-0.08325												925.154	7.48253	9.40216	7.47845	4.89056	6.15303
														3563.75	-0.08008	-0.07972	-0.079	-0.08122												925.622	5.33737	8.84973	0.93628	32.8637	-45.4351
														3563.85	-0.07945	-0.07856	-0.07728	-0.07928												926.088	1.42901	-0.83142	4.01544	-1.12716	-21.6209
														3563.95	-0.07885	-0.07783	-0.07575	-0.07774												926.555	-2.44349	12.6734	9.04425	22.1234	-63.3321
														3564.05	-0.07818	-0.07762	-0.07468	-0.07697												927.021	1.25022	1.62769	3.15564	3.86589	-24.4553
														3564.15	-0.0774	-0.07787	-0.07427	-0.07719												927.489	-2.65338	2.5332	5.30249	9.78246	-49.7455
														3564.25	-0.07652	-0.07838	-0.07446	-0.07836												927.955	1.88014	-5.79858	-15.9699	-30.9437	15.015
														3564.35	-0.07567	-0.07896	-0.07501	-0.08018												928.42	-2.66766	14.204	3.50714	-30.8115	48.553
														3564.45	-0.07505	-0.0796	-0.0756	-0.08234												928.888	0.94844	1.92578	11.5172	36.9634	32.4959
														3564.55	-0.07478	-0.08048	-0.07604	-0.08464												929.354	4.87817	-5.41656	-1.51349	-30.0733	-9.45333
														3564.65	-0.07483	-0.08175	-0.07631	-0.08698												929.821	1.58203	-0.3338	9.93213	40.7545	-36.8434
														3564.75	-0.07496	-0.08338	-0.07647	-0.08908												930.287	-0.20485	-10.9218	0.88208	4.85451	-8.19694
														3564.85	-0.07488	-0.08505	-0.07665	-0.09048												930.753	-2.00004	23.5928	8.34882	50.4946	3.32058
														3564.95	-0.0745	-0.08632	-0.07702	-0.09073												931.22	0.10117	5.64319	0.99384	48.5528	-5.72569
														3565.05	-0.07401	-0.08691	-0.07768	-0.08979												931.686	5.78492	8.9563	8.59106	15.5044	-18.5978
														3565.15	-0.07376	-0.08676	-0.07855	-0.08803												932.151	2.43256	8.55353	-1.32678	-31.9219	-29.1291
														3565.25	-0.0739	-0.08607	-0.0794	-0.08608												932.619	5.36737	11.6642	19.5823	40.0817	33.1215
														3565.35	-0.07426	-0.08513	-0.08001	-0.08453												933.084	2.00695	-4.39648	11.399	-16.2001	-48.7594
														3565.45	-0.07454	-0.0842	-0.0804	-0.08377												933.55	-1.6229	-2.05823	16.4959	-6.07948	-26.4508
														3565.55	-0.07466	-0.08354	-0.08076	-0.08397												934.017	-7.89603	6.76642	-2.44824	-68.3288	-13.6269
														3565.65	-0.07491	-0.08331	-0.08121	-0.08508												934.482	1.12062	10.1418	-16.6839	0.55451	1.22947
														3565.75	-0.07568	-0.08356	-0.08172	-0.0868												934.948	3.04081	10.1044	5.37921	-18.1813	11.163
														3565.85	-0.07707	-0.08413	-0.08211	-0.0887												935.415	2.98345	4.4491	3.58478	-50.04	28.4498
														3565.95	-0.07874	-0.08467	-0.08224	-0.0904												935.88	-1.00005	-5.1543	13.3766	-16.1625	-16.4818
														3566.05	-0.08007	-0.08475	-0.08208	-0.0918												936.346	-7.02302	13.7287	8.98975	-5.23813	74.5797
														3566.15	-0.08058	-0.08401	-0.08162	-0.09291												936.813	-1.37935	10.2983	1.73126	69.9609	-35.5154
														3566.25	-0.08017	-0.08231	-0.08077	-0.09369												937.278	-3.48652	5.77954	-5.0874	-0.45655	49.1633
														3566.35	-0.07915	-0.07979	-0.07936	-0.09389												937.744	0.2396	2.3634	-4.5351	-16.1513	42.6546
														3566.45	-0.07798	-0.0769	-0.0773	-0.0932												938.211	-0.96771	11.7759	15.3685	-22.2589	55.7236
														3566.55	-0.07698	-0.07428	-0.07475	-0.09147												938.676	4.26972	14.4622	-0.59528	16.5034	57.8339
														3566.65	-0.07627	-0.07246	-0.07218	-0.08895												939.141	-2.59563	-1.18195	0.44367	-23.6982	-0.42287
														3566.75	-0.07588	-0.07169	-0.07015	-0.08611												939.606	3.02966	12.4897	-8.6546	5.63836	-6.45996
														3566.85	-0.07575	-0.07185	-0.06919	-0.0835												940.073	3.67914	1.09369	-11.9496	-50.5014	3.1501
														3566.95	-0.0758	-0.07263	-0.06951	-0.08154												940.538	-4.48018	10.0386	-4.66742	-2.8992	32.03
														3567.05	-0.07587	-0.07371	-0.07099	-0.08038												941.003	0.601	-1.62885	-8.55286	35.1478	8.4402
														3567.15	-0.0758	-0.0749	-0.07322	-0.08												941.469	1.38088	11.7944	16.7314	29.852	-11.7492
														3567.25	-0.07557	-0.07608	-0.07577	-0.08022												941.935	-3.31196	-3.75549	7.38153	7.46672	-38.7046
														3567.35	-0.07537	-0.07709	-0.07826	-0.08088												942.4	-3.338	-10.9759	-0.43518	7.90034	25.4957
														3567.45	-0.07551	-0.07778	-0.08051	-0.08183												942.865	1.69508	5.79938	7.51355	-23.5576	22.4908
														3567.55	-0.07621	-0.07809	-0.08243	-0.08296												943.33	-7.16766	-3.65729	6.66241	-49.2217	45.3014
														3567.65	-0.07739	-0.0782	-0.08388	-0.0841												943.797	5.60027	2.3493	-11.6801	14.347	-27.2242
														3567.75	-0.07872	-0.07847	-0.0846	-0.08509												944.262	0.31934	-11.8381	3.02344	2.80394	-12.2437
														3567.85	-0.0798	-0.07914	-0.08425	-0.08583												944.727	-6.64518	-0.46918	11.4761	-0.4715	-50.1802
														3567.95	-0.0804	-0.08017	-0.08272	-0.08642												945.192	-0.78825	0.3064	18.6979	-38.8056	20.9615
														3568.05	-0.08055	-0.0812	-0.08027	-0.08704												945.657	0.54896	-12.5552	-5.06091	21.6367	-64.3499
														3568.15	-0.08044	-0.08179	-0.07755	-0.0878												946.123	-0.75436	6.00494	13.4626	-4.6464	-19.1754
														3568.25	-0.08025	-0.08178	-0.07533	-0.08861												946.588	-3.54249	3.33069	-7.4256	26.6786	34.2222
														3568.35	-0.08016	-0.08132	-0.07415	-0.08915												947.053	-0.19966	3.7251	15.8521	71.0681	23.0113
														3568.45	-0.08035	-0.08083	-0.07407	-0.08915												947.518	-0.41333	24.1566	20.1834	7.28558	-0.04327
														3568.55	-0.08093	-0.08056	-0.07476	-0.08862												947.982	1.09962	-1.87305	-3.45099	64.4367	42.7859
														3568.65	-0.08184	-0.0805	-0.07572	-0.08785												948.447	2.88976	0.75073	5.66791	24.9989	-14.0255
														3568.75	-0.08278	-0.08035	-0.07657	-0.08726												948.914	5.85966	1.98212	-2.41418	11.1385	23.2829
														3568.85	-0.08343	-0.0798	-0.0772	-0.08714												949.378	-7.49653	-2.15338	10.417	-16.728	54.2869
														3568.95	-0.08355	-0.07868	-0.07769	-0.08741												949.843	0.51333	1.20856	-11.9288	8.41023	-0.01281
														3569.05	-0.08314	-0.07703	-0.07811	-0.08766												950.308	-2.55599	12.2576	2.31525	37.5885	12.6103
														3569.15	-0.08231	-0.07512	-0.07843	-0.08743												950.772	-0.08532	14.8035	8.05872	2.26684	119.566
														3569.25	-0.08124	-0.07334	-0.07863	-0.08658												951.237	0.31947	15.1902	4.36456	6.13258	-0.46462
														3569.35	-0.08006	-0.07212	-0.07877	-0.08548												951.701	3.0381	8.19672	11.6724	-23.3504	-26.4876
														3569.45	-0.07891	-0.07174	-0.07908	-0.08479												952.166	1.96804	-6.35345	-1.12201	46.1296	73.9062
														3569.55	-0.07791	-0.07214	-0.07978	-0.08494												952.632	3.54044	-0.68823	0.45685	35.2719	1.65584
														3569.65	-0.07721	-0.07294	-0.08093	-0.08584												953.097	2.80993	14.4229	-17.3525	-8.16517	40.6834
														3569.75	-0.07699	-0.07362	-0.08229	-0.08697												953.561	5.88019	1.08795	-7.43109	24.968	-26.4406
														3569.85	-0.07743	-0.0738	-0.0834	-0.08777												954.025	11.5688	9.29541	5.68964	-30.3286	-23.3645
														3569.95	-0.0785	-0.07355	-0.08384	-0.08796												954.49	5.31401	-5.83655	13.8052	38.4413	18.6473
														3570.05	-0.07999	-0.07337	-0.08345	-0.0877												954.954	6.60448	-7.6795	6.70581	-3.89923	44.0145
														3570.15	-0.08153	-0.07393	-0.0825	-0.08738												955.418	3.80054	6.34949	-0.78095	-20.0455	4.50553
														3570.25	-0.08271	-0.07559	-0.08149	-0.08746												955.883	5.91699	-6.75787	11.6935	47.4186	-27.8237
														3570.35	-0.08324	-0.07817	-0.08083	-0.08821												956.347	7.73443	1.31464	4.96686	-7.92397	36.9906
														3570.45	-0.08298	-0.08104	-0.08063	-0.08959												956.811	12.1826	-10.8254	-1.659	69.208	9.90927
														3570.55	-0.08201	-0.08356	-0.08066	-0.09132												957.276	17.8345	0.76154	2.93768	-4.02914	-29.1222
														3570.65	-0.08054	-0.08536	-0.08058	-0.09299												957.74	10.7706	-3.96521	-13.7368	1.82653	-27.6655
														3570.75	-0.07888	-0.08635	-0.08022	-0.09419												958.204	16.4837	-6.01227	-2.50647	-42.1617	18.6379
														3570.85	-0.07744	-0.08659	-0.07968	-0.09463												958.668	21.2991	-1.22449	-10.2383	16.6488	-3.39286
														3570.95	-0.07659	-0.08619	-0.07919	-0.09412												959.132	21.7196	0.17407	-7.40979	-55.2925	27.8324
														3571.05	-0.07656	-0.08529	-0.07886	-0.09261												959.596	24.7329	-7.77112	4.05206	-19.1099	-3.15737
														3571.15	-0.07732	-0.08417	-0.07873	-0.09019												960.06	22.2744	0.38117	3.76459	18.6213	25.6253
														3571.25	-0.07862	-0.0832	-0.07884	-0.08718												960.524	35.2379	20.1194	0.82898	-67.3476	30.3298
														3571.35	-0.08012	-0.08279	-0.0793	-0.08417												960.988	38.1014	3.22626	-13.554	-4.61149	-52.2421
														3571.45	-0.08148	-0.08314	-0.08015	-0.08189												961.452	32.5295	15.1928	-5.72546	30.7974	-52.6942
														3571.55	-0.0825	-0.08416	-0.08129	-0.08098												961.916	38.4824	1.9306	14.5996	-20.1131	12.9871
														3571.65	-0.08301	-0.08547	-0.08246	-0.08165												962.38	38.0049	-1.11279	-9.61047	9.22055	-37.3981
														3571.75	-0.08294	-0.08663	-0.08342	-0.08355												962.844	44.4898	2.26483	1.28296	38.968	-11.7335
														3571.85	-0.08228	-0.0873	-0.08404	-0.08606												963.308	50.4624	-2.18567	-12.7776	48.3137	37.0044
														3571.95	-0.08115	-0.08735	-0.08424	-0.08852												963.772	55.648	-2.84467	-1.07678	-36.0887	33.7969
														3572.05	-0.07972	-0.08682	-0.08391	-0.09046												964.236	62.9084	12.306	-2.84839	-49.6307	19.1206
														3572.15	-0.07829	-0.08587	-0.08305	-0.09155												964.7	53.6346	-11.7249	2.29138	-26.3993	-28.5478
														3572.25	-0.07709	-0.08474	-0.08179	-0.09169												965.164	66.929	22.343	-14.4719	30.2842	-7.895
														3572.35	-0.07631	-0.08369	-0.08043	-0.09097												965.628	71.1871	10.1236	11.8176	25.5546	-7.36427
														3572.45	-0.076	-0.08286	-0.07935	-0.08972												966.091	76.2837	7.65204	1.17908	-61.1525	6.26505
														3572.55	-0.07616	-0.08225	-0.07884	-0.08838												966.555	75.5676	4.26624	1.23151	18.6746	-30.592
														3572.65	-0.07676	-0.08172	-0.07894	-0.08726												967.019	81.5207	-5.19977	-16.1036	-44.6205	-17.3787
														3572.75	-0.07772	-0.08118	-0.07944	-0.08649												967.482	89.8087	-3.87891	-8.74518	-25.1089	-80.6439
														3572.85	-0.07889	-0.08068	-0.07998	-0.08608												967.946	96.1066	-10.8345	-4.17255	-46.2262	-24.5361
														3572.95	-0.07996	-0.08037	-0.08025	-0.0861												968.41	103.044	5.00897	4.04449	-30.743	-21.8141
														3573.05	-0.08066	-0.08023	-0.08015	-0.08663												968.873	125.71	-3.02716	4.30853	-46.831	-21.4964
														3573.15	-0.08096	-0.08006	-0.07977	-0.08764												969.337	132.179	2.08789	10.7554	8.44813	-56.248
														3573.25	-0.08109	-0.07964	-0.07928	-0.08882												969.799	145.321	-2.12994	-19.4203	-14.5111	22.4481
														3573.35	-0.08145	-0.07899	-0.07875	-0.08975												970.262	152.897	-4.18274	-7.34265	13.8022	-8.10537
														3573.45	-0.08224	-0.0784	-0.07815	-0.09022												970.726	166.513	4.33868	1.97302	4.75902	-21.6003
														3573.55	-0.08334	-0.0782	-0.07752	-0.09038												971.189	187.373	-4.63873	15.0115	40.1992	-53.8139
														3573.65	-0.08433	-0.07848	-0.07704	-0.0906												971.653	208.287	-1.29626	6.06787	16.6433	4.95197
														3573.75	-0.08482	-0.07909	-0.077	-0.09112												972.116	243.284	-0.60803	-11.0922	-2.22215	-40.2793
														3573.85	-0.08478	-0.0798	-0.07765	-0.09186												972.58	260.4	7.89496	-19.6197	-52.8679	-11.3748
														3573.95	-0.08454	-0.08047	-0.07897	-0.09254												973.041	309.931	2.14301	-5.9325	-3.02249	9.2841
														3574.05	-0.08457	-0.08105	-0.08061	-0.09296												973.504	344.932	-4.14514	3.63641	4.01726	24.253
														3574.15	-0.08509	-0.08155	-0.08199	-0.09312												973.968	380.747	-1.97589	4.88214	-40.7018	-23.1863
														3574.25	-0.08586	-0.08203	-0.08265	-0.09302												974.431	433.682	13.5242	-5.43842	-13.5644	29.7161
														3574.35	-0.08636	-0.08259	-0.08248	-0.09249												974.894	503.461	-9.0097	14.445	38.698	-13.5904
														3574.45	-0.08605	-0.08319	-0.08182	-0.09112												975.358	571.431	1.95142	-6.03674	69.1039	26.8257
														3574.55	-0.08477	-0.08362	-0.08121	-0.08863												975.819	668.013	-3.25684	0.91156	21.4082	51.3546
														3574.65	-0.08284	-0.08355	-0.08108	-0.08523												976.282	740.782	6.0835	5.33136	24.7038	-12.3466
														3574.75	-0.08093	-0.08273	-0.08157	-0.08172												976.745	857.944	-7.97028	-10.4902	38.1575	-3.07113
														3574.85	-0.07974	-0.08117	-0.08253	-0.07916												977.209	998.645	-3.48914	-7.39313	13.8593	24.8478
														3574.95	-0.07965	-0.07913	-0.08374	-0.07824												977.672	1140.09	10.5546	4.33484	11.9428	42.9865
														3575.05	-0.08051	-0.07708	-0.085	-0.07892												978.133	1298.13	3.03857	-14.4049	80.5332	123.562
														3575.15	-0.08177	-0.0755	-0.08607	-0.08041												978.596	1422.7	-3.23816	-6.0838	128.331	128.086
														3575.25	-0.08277	-0.07482	-0.08664	-0.08163												979.059	1558.76	5.18854	8.51428	93.0461	204.454
														3575.35	-0.08303	-0.07522	-0.08644	-0.08194												979.522	1650.77	6.90021	-4.51965	163.294	221.504
														3575.45	-0.08243	-0.07657	-0.08538	-0.08142												979.985	1729.81	-7.37799	13.6065	177.48	333.974
														3575.55	-0.0811	-0.07852	-0.0837	-0.08079												980.446	1766.13	0.08246	-9.78632	223.142	471.815
														3575.65	-0.07934	-0.08071	-0.08193	-0.08078												980.909	1753.2	-6.34418	1.89203	236.466	546.266
														3575.75	-0.07745	-0.08293	-0.0806	-0.08165												981.372	1688.68	-22.2445	3.37408	318.41	693.103
														3575.85	-0.07573	-0.08506	-0.08005	-0.08308												981.835	1594.07	-3.82532	11.0617	353.831	736.973
														3575.95	-0.07442	-0.08683	-0.08029	-0.08449												982.296	1486.61	0.5846	5.21106	397.567	874.927
														3576.05	-0.07376	-0.08779	-0.08106	-0.08545												982.759	1328.83	-22.711	-3.29449	377.903	816.028
														3576.15	-0.0739	-0.08748	-0.08199	-0.08579												983.222	1186.99	-4.5874	1.76404	440.287	738.146
														3576.25	-0.07488	-0.08584	-0.08273	-0.08556												983.685	1035.68	-3.30927	-0.58771	355.266	528.031
														3576.35	-0.07649	-0.08328	-0.08306	-0.08487												984.146	915.907	3.19336	-5.9873	256.489	435.161
														3576.45	-0.07832	-0.08056	-0.08289	-0.08381												984.609	794.017	6.90546	-1.45618	191.502	359.495
														3576.55	-0.07989	-0.07839	-0.08234	-0.08256												985.071	695.809	-17.3515	4.72748	207.33	292.998
														3576.65	-0.08098	-0.07716	-0.0816	-0.08148												985.532	598.904	3.87921	-4.27252	83.1412	243.591
														3576.75	-0.08166	-0.07696	-0.08088	-0.081												985.995	527.704	-5.08563	3.90637	190.9	164.285
														3576.85	-0.08216	-0.07769	-0.08025	-0.08143												986.458	448.54	-5.33716	-12.0986	92.3577	132.824
														3576.95	-0.08264	-0.07912	-0.07966	-0.08273												986.918	413.035	3.52557	-1.53229	18.6334	60.5394
														3577.05	-0.08311	-0.08088	-0.07909	-0.08453												987.381	351.192	-6.66742	-6.78021	69.3408	21.3144
														3577.15	-0.08347	-0.08263	-0.07858	-0.08635												987.844	301.473	1.66168	6.79004	16.9681	2.21142
														3577.25	-0.08367	-0.08411	-0.07821	-0.08777												988.304	270.067	5.79254	-1.37634	4.08847	35.5944
														3577.35	-0.08369	-0.0852	-0.078	-0.08866												988.767	232.572	16.3538	5.81262	0.47645	19.3468
														3577.45	-0.08354	-0.08578	-0.07786	-0.0891												989.23	219.713	17.3062	15.6211	-2.86409	-0.93485
														3577.55	-0.08319	-0.08574	-0.0776	-0.08921												989.69	191.041	-6.45624	13.8568	46.3198	8.2
														3577.65	-0.08268	-0.08501	-0.07711	-0.089												990.153	176.114	6.32465	-4.80566	9.48405	15.1243
														3577.75	-0.08215	-0.08361	-0.07648	-0.08837												990.615	158.196	13.5313	7.36475	41.2597	3.54957
														3577.85	-0.08175	-0.08171	-0.07596	-0.08717												991.076	146.189	-5.69153	1.51349	-58.2294	42.5769
														3577.95	-0.08155	-0.07962	-0.0758	-0.08539												991.538	129.284	13.7865	9.23907	-14.6256	22.2619
														3578.05	-0.08149	-0.0777	-0.07607	-0.08328												991.999	120.078	6.69775	6.89648	37.0865	-23.1395
														3578.15	-0.08148	-0.07627	-0.07654	-0.08134												992.461	106.337	-3.77026	-3.31348	-38.7141	19.3668
														3578.25	-0.08146	-0.07546	-0.07684	-0.08011												992.923	96.4945	8.29163	-7.20276	-62.4034	17.0986
														3578.35	-0.08134	-0.07516	-0.07673	-0.07993												993.384	92.9555	-5.1333	0.63849	54.5704	-47.5226
														3578.45	-0.081	-0.07505	-0.07634	-0.08073												993.846	86.0911	2.70721	5.43585	-5.62673	9.24338
														3578.55	-0.08034	-0.07486	-0.07613	-0.08219												994.307	72.8778	11.3527	-1.57538	-28.3151	-8.54286
														3578.65	-0.07945	-0.07451	-0.07661	-0.08382												994.769	66.561	10.9552	4.60999	-62.3774	14.3715
														3578.75	-0.07866	-0.07421	-0.07792	-0.08519												995.231	49.4432	15.49	-3.23108	-10.4486	11.1658
														3578.85	-0.07829	-0.07434	-0.07969	-0.08594												995.691	60.9643	31.1001	10.4976	-49.514	-19.186
														3578.95	-0.0785	-0.07518	-0.0813	-0.08582												996.154	53.279	23.4548	-4.78662	8.16582	-14.0578
														3579.05	-0.07911	-0.07671	-0.08233	-0.08476												996.614	41.6722	33.0463	-4.66492	-22.3575	38.1471
														3579.15	-0.07982	-0.07855	-0.08287	-0.08298												997.076	41.1854	34.9925	4.71661	-65.3624	26.1971
														3579.25	-0.08032	-0.08018	-0.08338	-0.08094												997.536	38.5309	48.5131	-6.61578	0.54098	29.2154
														3579.35	-0.08046	-0.08123	-0.08422	-0.07918												997.998	39.7699	70.3786	-9.01007	28.7305	22.6287
														3579.45	-0.08017	-0.08164	-0.08527	-0.07809												998.458	31.642	76.5757	6.47327	37.9502	2.38135
														3579.55	-0.0794	-0.08159	-0.08595	-0.07778												998.921	32.3298	86.9279	-0.85693	0.39946	-9.16442
														3579.65	-0.07809	-0.08131	-0.08563	-0.07813												999.383	29.433	134.198	-0.13599	41.8809	40.9588
														3579.75	-0.07629	-0.08094	-0.08408	-0.0788												999.843	27.7567	144.611	0.02704	0.34573	65.9116
														3579.85	-0.07422	-0.08049	-0.08165	-0.0794												1000.3	25.4294	164.876	-18.1804	-5.65039	-9.47605
														3579.95	-0.07232	-0.07994	-0.0791	-0.07978												1000.76	22.1103	157.743	3.41278	8.76072	38.7336
														3580.05	-0.07106	-0.07929	-0.07715	-0.08017												1001.23	26.6233	181.877	-6.84467	-25.9815	52.1174
														3580.15	-0.07079	-0.07865	-0.07617	-0.08104												1001.69	10.4438	168.509	-9.89984	63.3241	-1.09097
														3580.25	-0.0716	-0.07818	-0.07608	-0.08268												1002.15	15.8712	130.039	-11.0297	-37.1311	-19.7052
														3580.35	-0.07331	-0.07802	-0.0765	-0.08494												1002.61	10.0955	127.976	-3.15314	21.4997	-23.8209
														3580.45	-0.0756	-0.07819	-0.07702	-0.08725												1003.07	11.0401	93.8044	2.11505	-24.2074	-38.9205
														3580.55	-0.07817	-0.07857	-0.07738	-0.08905												1003.53	4.97271	72.6434	5.52917	-24.6343	-43.9337
														3580.65	-0.08079	-0.079	-0.07754	-0.09017												1003.99	11.6617	66.5209	-0.6452	15.0316	19.5424
														3580.75	-0.08323	-0.07938	-0.07757	-0.09087												1004.45	0.64404	61.7586	12.5468	22.7824	-14.3844
														3580.85	-0.08523	-0.07977	-0.07754	-0.09158												1004.91	3.64079	35.0246	1.34192	-2.07712	-38.5139
														3580.95	-0.08655	-0.08029	-0.07752	-0.09252												1005.37	4.5345	41.0517	2.75897	-101.931	-72.918
														3581.05	-0.08707	-0.08103	-0.07761	-0.09357												1005.83	4.55751	26.5421	-6.01587	-28.348	-9.08063
														3581.15	-0.08689	-0.08196	-0.07799	-0.09437												1006.29	5.83086	4.21051	-10.4089	-38.4155	-19.7573
														3581.25	-0.08624	-0.08288	-0.0788	-0.09463												1006.75	-10.6219	32.869	8.4082	-0.7155	23.6248
														3581.35	-0.08537	-0.08347	-0.08006	-0.09432												1007.22	-4.48791	21.4021	-12.597	46.8409	3.35922
														3581.45	-0.0844	-0.08346	-0.08165	-0.09357												1007.68	-1.11699	16.2619	15.258	-33.3556	-28.2916
														3581.55	-0.0834	-0.08276	-0.08327	-0.09252												1008.14	-3.55331	5.633	3.7439	-8.25056	0.56654
														3581.65	-0.08246	-0.08161	-0.08458	-0.09132												1008.6	-2.60268	18.3727	-2.4892	10.6378	13.4772
														3581.75	-0.0818	-0.0805	-0.08533	-0.09019												1009.06	-6.8585	14.5912	-5.71417	11.5035	21.3943
														3581.85	-0.08161	-0.07992	-0.08545	-0.08951												1009.52	-1.34086	17.3724	-10.7876	-35.0318	1.41628
														3581.95	-0.08192	-0.08008	-0.08507	-0.08971												1009.98	-6.6327	7.82288	13.4376	-16.5416	10.1544
														3582.05	-0.08241	-0.08082	-0.08441	-0.09097												1010.44	-1.26296	11.7181	-0.69629	-51.0349	-26.9422
														3582.15	-0.08261	-0.08176	-0.08366	-0.09301												1010.9	-6.95398	16.4321	-13.5637	43.3028	9.07372
														3582.25	-0.08218	-0.08258	-0.08299	-0.09518												1011.36	-6.15255	3.62421	10.5707	-45.6941	11.9027
														3582.35	-0.08123	-0.08318	-0.08259	-0.09683												1011.82	1.1992	9.13226	12.2822	-56.778	-4.81064
														3582.45	-0.08024	-0.08362	-0.08264	-0.09756												1012.28	-2.39239	4.35742	-7.89807	1.83159	11.8608
														3582.55	-0.07979	-0.08398	-0.08319	-0.09733												1012.74	2.32497	0.89087	-1.39404	-25.3566	-29.6713
														3582.65	-0.0801	-0.08424	-0.08406	-0.09633												1013.2	-12.3917	5.70795	-0.04047	10.2355	17.2545
														3582.75	-0.08086	-0.08436	-0.08486	-0.09468												1013.66	-6.47912	3.82574	-4.85071	-43.7434	25.3613
														3582.85	-0.0814	-0.08428	-0.08523	-0.09247												1014.12	-4.07809	0.21423	3.73981	99.3245	-13.2747
														3582.95	-0.08113	-0.0839	-0.08498	-0.08983												1014.58	-4.33643	1.6391	1.51788	-30.6379	26.1586
														3583.05	-0.07989	-0.08313	-0.08422	-0.087												1015.04	-5.8485	6.29095	13.7785	9.6849	11.1725
														3583.15	-0.07805	-0.08188	-0.08326	-0.08431												1015.5	-7.22349	-4.04956	11.6339	-85.948	-7.31724
														3583.25	-0.07628	-0.08019	-0.08245	-0.08198												1015.96	-0.98484	21.5499	-4.22906	-50.2169	-24.1214
														3583.35	-0.07517	-0.07822	-0.08198	-0.08016												1016.42	-11.8386	7.04425	-10.1655	-65.797	-67.049
														3583.45	-0.07493	-0.07625	-0.08184	-0.07902												1016.88	-0.32361	-7.88934	9.65808	-12.3362	5.09024
														3583.55	-0.07531	-0.07464	-0.08186	-0.07884												1017.34	-6.37027	0.61115	10.3255	-65.2775	-28.3429
														3583.65	-0.07586	-0.07366	-0.08184	-0.07985												1017.8	-2.93496	9.51428	3.80096	6.0703	0.6153
														3583.75	-0.07629	-0.07343	-0.08162	-0.082												1018.26	-5.66761	8.16675	7.8941	28.7501	-14.8178
														3583.85	-0.07655	-0.07384	-0.08113	-0.08492												1018.72	-5.93988	12.9715	-15.3317	-22.0817	-1.52142
														3583.95	-0.07677	-0.07452	-0.08034	-0.08806												1019.18	-1.5865	8.66663	4.02374	-31.1623	-15.4995
														3584.05	-0.07697	-0.07509	-0.07942	-0.09098												1019.64	3.41089	26.9169	-0.13001	-25.9911	-0.21322
														3584.15	-0.07706	-0.07537	-0.07874	-0.0934												1020.1	3.21877	5.39697	-19.4225	-1.78753	36.8722
														3584.25	-0.07703	-0.07548	-0.07879	-0.0951												1020.55	-1.25677	15.5661	2.6828	40.8889	14.5933
														3584.35	-0.07705	-0.07573	-0.07994	-0.09585												1021.01	3.47228	11.2745	-0.81195	4.41002	13.3213
														3584.45	-0.07737	-0.07636	-0.08208	-0.09549												1021.47	-4.41624	8.38904	13.3131	-5.25937	7.52553
														3584.55	-0.07807	-0.0774	-0.08462	-0.09418												1021.93	2.70179	24.0453	-22.4728	3.22679	23.0797
														3584.65	-0.07897	-0.07869	-0.08668	-0.09243												1022.39	4.56129	22.3318	-26.216	-48.4648	34.3975
														3584.75	-0.07975	-0.08001	-0.08748	-0.09095												1022.85	6.70658	41.6954	-9.48199	21.2931	58.102
														3584.85	-0.08028	-0.08128	-0.08663	-0.0902												1023.31	2.41697	29.1799	17.6794	-1.51073	-57.065
														3584.95	-0.08066	-0.08251	-0.08434	-0.09009												1023.77	9.8043	38.869	-5.94244	-39.4912	23.244
														3585.05	-0.08112	-0.08373	-0.08132	-0.09004												1024.23	11.709	49.95	4.30579	-0.00951	-2.97336
														3585.15	-0.08185	-0.08486	-0.07843	-0.08946												1024.69	-1.67793	30.8362	-8.61047	-37.6849	-8.59996
														3585.25	-0.08286	-0.08567	-0.07631	-0.08814												1025.15	8.85095	59.2814	10.3951	4.69599	64.7862
														3585.35	-0.08405	-0.08591	-0.07512	-0.08635												1025.61	14.7713	51.5051	-7.42957	-70.1221	55.7296
														3585.45	-0.08537	-0.08549	-0.07458	-0.08451												1026.07	11.7694	59.1999	-6.07965	34.4066	39.4233
														3585.55	-0.08678	-0.08459	-0.07434	-0.08288												1026.53	7.50198	41.5769	3.67896	1.65155	35.9318
														3585.65	-0.0882	-0.08356	-0.07419	-0.08152												1026.98	7.79652	45.8518	6.55011	28.7027	76.6959
														3585.75	-0.08943	-0.08264	-0.07421	-0.08048												1027.44	20.9216	13.6223	10.867	12.4916	-4.49037
														3585.85	-0.09015	-0.08195	-0.07461	-0.07992												1027.9	9.5648	32.7804	-8.99872	-12.6689	-25.781
														3585.95	-0.09011	-0.08143	-0.07551	-0.08001												1028.36	17.4788	18.6366	-6.50568	34.8377	7.36726
														3586.05	-0.08928	-0.08092	-0.07678	-0.08076												1028.82	20.8136	12.192	-10.3865	28.4762	44.5692
														3586.15	-0.08787	-0.0802	-0.07797	-0.08201												1029.28	22.6276	32.3463	8.35663	-44.3332	5.11234
														3586.25	-0.0862	-0.07906	-0.07856	-0.08358												1029.74	22.6089	34.1738	4.80878	38.7705	42.8332
														3586.35	-0.08456	-0.07743	-0.07833	-0.08534												1030.2	16.1737	11.5474	-6.414	-11.968	17.3242
														3586.45	-0.08311	-0.07547	-0.07757	-0.08717												1030.65	25.2617	20.5381	-7.04633	-86.0007	-7.5347
														3586.55	-0.08187	-0.07361	-0.07694	-0.08889												1031.11	29.7561	-2.20123	-2.86139	-4.52686	-51.7113
														3586.65	-0.08082	-0.07232	-0.07705	-0.09017												1031.57	32.4294	22.8918	-7.46814	-16.7221	20.1995
														3586.75	-0.07995	-0.07189	-0.07816	-0.09068												1032.03	25.4076	11.9251	7.21906	0.23742	4.09357
														3586.85	-0.07926	-0.07225	-0.08005	-0.09019												1032.49	35.4505	16.9396	-22.9269	12.6462	-55.2868
														3586.95	-0.07879	-0.07305	-0.08224	-0.08879												1032.95	37.9164	8.37775	9.61646	56.511	7.18827
														3587.05	-0.07857	-0.07392	-0.08424	-0.08684												1033.41	36.4274	15.8967	-3.13129	-1.63109	-10.9333
														3587.15	-0.07863	-0.07463	-0.08571	-0.08488												1033.87	33.9974	19.6423	13.16	11.4753	-19.7968
														3587.25	-0.07886	-0.07514	-0.08655	-0.08335												1034.32	46.0853	6.81024	-5.02643	81.9916	-18.5414
														3587.35	-0.07915	-0.07545	-0.08687	-0.0824												1034.78	53.5495	11.3574	-2.47382	32.6109	-61.2057
														3587.45	-0.07938	-0.07553	-0.08689	-0.08194												1035.24	39.4452	-4.59888	-9.50494	142.42	-36.1082
														3587.55	-0.07953	-0.07537	-0.08685	-0.08175												1035.7	47.1147	1.73706	4.23041	6.86814	-82.8916
														3587.65	-0.07968	-0.07513	-0.08686	-0.0817												1036.16	55.981	-6.10669	-1.37018	34.6965	-101.103
														3587.75	-0.07998	-0.07518	-0.08692	-0.08177												1036.61	55.5369	9.26776	-5.13849	-10.528	-99.5566
														3587.85	-0.08062	-0.07594	-0.08698	-0.08205												1037.07	61.1882	3.44904	-10.1885	57.7719	-70.5086
														3587.95	-0.08171	-0.07769	-0.08697	-0.08264												1037.53	61.7551	10.7521	8.71271	5.05872	-91.1309
														3588.05	-0.08322	-0.08026	-0.08681	-0.08356												1037.99	63.5324	18.0709	19.4874	39.5393	-40.4335
														3588.15	-0.08504	-0.08301	-0.08635	-0.08471												1038.45	75.5248	6.36896	-14.3395	29.0608	-35.2856
														3588.25	-0.08693	-0.08504	-0.08555	-0.08589												1038.91	68.5511	3.38995	6.29919	36.0228	-56.9993
														3588.35	-0.08858	-0.08564	-0.08448	-0.08695												1039.37	84.1534	9.51282	-6.07538	21.4779	-56.4265
														3588.45	-0.08964	-0.08464	-0.08341	-0.08785												1039.82	92.8685	12.1484	-6.00525	-31.6462	2.58961
														3588.55	-0.08994	-0.0825	-0.0826	-0.08865												1040.28	95.5883	10.936	20.8522	-36.2047	-39.3279
														3588.65	-0.08964	-0.07996	-0.08223	-0.08947												1040.74	92.876	10.2444	10.382	61.3441	-28.4621
														3588.75	-0.08923	-0.07756	-0.08226	-0.09033												1041.2	113.507	-5.65228	16.5357	50.011	8.53184
														3588.85	-0.08934	-0.07548	-0.08251	-0.09107												1041.66	108.542	13.3151	-4.22772	60.3391	-10.869
														3588.95	-0.09038	-0.07373	-0.08269	-0.09129												1042.11	116.707	4.52527	10.5298	-9.44713	-44.6319
														3589.05	-0.09236	-0.07244	-0.08258	-0.09053												1042.57	119.464	-0.67279	16.5631	-25.2841	-44.8147
														3589.15	-0.09491	-0.07191	-0.08211	-0.08851												1043.03	131.829	-16.7672	3.00708	-14.4577	-14.9951
														3589.25	-0.09749	-0.07239	-0.08143	-0.08537												1043.48	126.644	-11.9939	-0.74658	-28.6982	-21.1023
														3589.35	-0.09951	-0.07382	-0.0808	-0.08175												1043.94	139.744	-1.35962	-13.5637	10.0038	-4.57871
														3589.45	-0.10048	-0.07578	-0.08048	-0.07857												1044.4	145.676	-2.35876	24.3607	5.92069	-15.9373
														3589.55	-0.1001	-0.07762	-0.0806	-0.07674												1044.86	157.783	-2.96783	17.3196	56.0816	0.03459
														3589.65	-0.09835	-0.07873	-0.08107	-0.07675												1045.32	164.681	12.4921	-23.6669	16.5462	3.98236
														3589.75	-0.09554	-0.07888	-0.08165	-0.07847												1045.77	170.875	-13.962	11.3785	18.8477	14.5216
														3589.85	-0.09226	-0.07826	-0.0821	-0.08125												1046.23	177.635	-3.54065	-4.78961	-34.9826	-63.9759
														3589.95	-0.08916	-0.0774	-0.08229	-0.08426												1046.69	182.655	3.43164	1.76068	15.9477	-60.5213
														3590.05	-0.08673	-0.07687	-0.0823	-0.08689												1047.15	201.666	-11.0828	-3.10785	11.1554	-56.1742
														3590.15	-0.08517	-0.07699	-0.08229	-0.08881												1047.6	211.793	6.49384	-2.56049	2.8563	-12.3074
														3590.25	-0.08444	-0.07773	-0.08242	-0.08993												1048.06	233.155	-5.82184	15.7595	-47.9262	32.1354
														3590.35	-0.08421	-0.07884	-0.08269	-0.09018												1048.52	238.258	0.87689	8.39783	-9.37038	-23.4096
														3590.45	-0.0841	-0.07997	-0.08305	-0.08955												1048.98	247.581	2.13843	21.0196	-2.08593	-26.4986
														3590.55	-0.08374	-0.08086	-0.08351	-0.08818												1049.43	262.624	4.51685	-3.36346	-71.1451	-45.5026
														3590.65	-0.08303	-0.08139	-0.08417	-0.08647												1049.89	272.711	2.30902	10.4929	0.99265	-24.7876
														3590.75	-0.08204	-0.08163	-0.08505	-0.08494												1050.35	303.452	6.86591	19.5933	10.8601	12.8764
														3590.85	-0.08099	-0.08177	-0.08593	-0.08405												1050.8	321.11	-1.41412	0.80536	-28.5569	16.0523
														3590.95	-0.08005	-0.082	-0.08645	-0.08394												1051.26	338.381	8.32959	2.85773	9.53522	31.2085
														3591.05	-0.07936	-0.08239	-0.08643	-0.08437												1051.72	353.236	4.90015	18.1173	63.1124	1.93032
														3591.15	-0.07903	-0.08278	-0.08607	-0.08485												1052.18	365.683	10.23	21.8147	32.3458	64.0721
														3591.25	-0.07905	-0.0828	-0.08578	-0.08499												1052.63	399.235	1.42169	26.5645	5.33989	-33.4439
														3591.35	-0.0793	-0.08212	-0.08584	-0.08473												1053.09	424.346	-2.91888	4.3269	-89.9807	67.1787
														3591.45	-0.07953	-0.08057	-0.08612	-0.08446												1053.55	452.517	17.0817	5.78156	5.12362	39.6411
														3591.55	-0.07946	-0.07835	-0.08623	-0.08464												1054	496.78	-5.59503	26.3329	17.4046	-2.98334
														3591.65	-0.07897	-0.07593	-0.08594	-0.08542												1054.46	538.222	9.91571	3.10522	-4.23425	-31.6566
														3591.75	-0.07814	-0.07391	-0.08536	-0.08648												1054.92	594.269	0.23651	-4.51416	-14.1456	13.2618
														3591.85	-0.07727	-0.07281	-0.0849	-0.08729												1055.37	647.865	-0.38312	2.75623	35.6168	40.0206
														3591.95	-0.07678	-0.07285	-0.08487	-0.08747												1055.83	716.089	7.05609	12.3635	-13.3603	57.2754
														3592.05	-0.07704	-0.07392	-0.08517	-0.08707												1056.29	800.137	-2.95428	19.4022	-15.9818	38.5207
														3592.15	-0.07815	-0.07566	-0.08543	-0.08643												1056.75	878.188	1.68231	6.54492	30.9093	-1.94495
														3592.25	-0.0799	-0.07769	-0.0853	-0.08586												1057.2	976.647	-4.38361	12.2617	16.2593	29.7757
														3592.35	-0.08172	-0.07971	-0.0848	-0.08541												1057.66	1077.86	5.06122	6.59222	-9.05075	21.6518
														3592.45	-0.08298	-0.08158	-0.08437	-0.08492												1058.11	1217.05	-17.1705	8.078	-37.9323	51.6096
														3592.55	-0.08326	-0.08323	-0.08449	-0.08419												1058.57	1341.41	7.14349	23.1156	36.0025	-35.6484
														3592.65	-0.08252	-0.08452	-0.08525	-0.08328												1059.03	1471.53	-10.5007	13.6932	-49.0598	14.33
														3592.75	-0.08107	-0.08527	-0.08616	-0.08253												1059.48	1595.6	-3.40106	29.8829	-4.5889	-9.70751
														3592.85	-0.07935	-0.08533	-0.0865	-0.08233												1059.94	1688.58	-19.3384	14.5787	-57.0633	11.6849
														3592.95	-0.07783	-0.08464	-0.08577	-0.08296												1060.4	1758.09	-9.85449	13.0554	-50.7322	50.8602
														3593.05	-0.07687	-0.08327	-0.08408	-0.08436												1060.85	1792.58	-5.09375	3.61176	-63.283	3.39969
														3593.15	-0.07665	-0.08141	-0.08196	-0.08624												1061.31	1761.13	7.97357	14.1099	-3.52625	63.2008
														3593.25	-0.07714	-0.07937	-0.07997	-0.08823												1061.77	1706.14	9.99231	10.3572	50.67	107.282
														3593.35	-0.07807	-0.0775	-0.07838	-0.09004												1062.22	1588.83	-10.2697	18.6446	75.3546	-5.76899
														3593.45	-0.07908	-0.07613	-0.07729	-0.09148												1062.68	1433.07	3.25446	11.5907	-39.0556	21.3329
														3593.55	-0.07985	-0.07543	-0.07678	-0.09237												1063.14	1285.65	-2.8385	20.3759	-10.5168	30.5303
														3593.65	-0.08024	-0.07528	-0.07703	-0.09255												1063.59	1130.05	-2.23871	11.7468	25.9966	75.8556
														3593.75	-0.08036	-0.07541	-0.07815	-0.09189												1064.05	996.563	5.42786	-8.94836	-87.7449	33.5872
														3593.85	-0.08053	-0.07564	-0.08	-0.09047												1064.5	860.471	6.81964	0.34174	-32.0831	19.6634
														3593.95	-0.08109	-0.07607	-0.08214	-0.08861												1064.96	729.501	-9.68585	6.49896	-14.8023	43.9035
														3594.05	-0.08215	-0.07697	-0.08408	-0.08674												1065.42	627.067	1.68274	17.9177	-0.85558	50.7744
														3594.15	-0.08353	-0.07852	-0.08545	-0.08524												1065.87	545.023	-6.58441	4.48871	17.729	36.4921
														3594.25	-0.08486	-0.08057	-0.08613	-0.08424												1066.33	477.825	23.7159	11.6714	-58.1914	45.8885
														3594.35	-0.08584	-0.08272	-0.08614	-0.08369												1066.79	405.432	-2.16974	10.4461	5.83716	40.3479
														3594.45	-0.08632	-0.08454	-0.08559	-0.08346												1067.24	357.043	0.82446	21.8868	-38.4505	53.6093
														3594.55	-0.08635	-0.0858	-0.08462	-0.08351												1067.7	301.982	6.34528	12.1226	-19.8722	71.2993
														3594.65	-0.08598	-0.08651	-0.08342	-0.08396												1068.15	275.009	4.61823	0.32825	10.2941	35.2441
														3594.75	-0.08527	-0.08675	-0.08213	-0.08498												1068.61	239.691	2.06342	-8.81641	-65.876	3.98205
														3594.85	-0.08431	-0.08648	-0.08085	-0.08658												1069.06	218.852	-2.78094	10.6654	-44.231	-34.6799
														3594.95	-0.08331	-0.08564	-0.0797	-0.08848												1069.52	182.679	6.74341	15.613	-37.7594	-27.1874
														3595.05	-0.0826	-0.08428	-0.07888	-0.09017												1069.98	167.561	-7.26923	19.84	44.907	-15.1784
														3595.15	-0.08243	-0.08269	-0.07865	-0.09123												1070.43	148.677	1.15942	-4.58575	-29.0842	6.66585
														3595.25	-0.08282	-0.08122	-0.07911	-0.09159												1070.89	136.19	3.30817	1.37256	-11.3466	-2.76189
														3595.35	-0.08348	-0.08015	-0.08003	-0.09154												1071.34	121.496	7.13647	7.26215	-12.6411	-46.6211
														3595.45	-0.0839	-0.07952	-0.08098	-0.09142												1071.8	110.665	-1.11658	11.1489	-79.464	56.4072
														3595.55	-0.08365	-0.0792	-0.08171	-0.09129												1072.25	101.652	-6.79639	19.6216	-7.29032	43.0868
														3595.65	-0.08264	-0.07902	-0.08235	-0.09094												1072.71	98.1576	0.63763	-9.27979	-29.9848	-46.47
														3595.75	-0.08115	-0.0788	-0.08332	-0.09012												1073.16	83.971	-4.93054	10.857	-48.8786	43.8354
														3595.85	-0.07961	-0.0784	-0.08483	-0.08882												1073.62	79.8448	2.37848	2.59149	-27.2117	25.0384
														3595.95	-0.07831	-0.07774	-0.08667	-0.08744												1074.07	74.803	15.8945	6.31195	-23.8097	17.3427
														3596.05	-0.07731	-0.07678	-0.08827	-0.08645												1074.53	72.9046	-0.45734	5.58929	1.47287	63.1606
														3596.15	-0.07659	-0.07555	-0.08912	-0.08607												1074.99	65.7923	11.7481	7.13855	-46.3663	38.6925
														3596.25	-0.07614	-0.07422	-0.08901	-0.08608												1075.44	60.1302	2.88354	4.37103	-24.7078	58.696
														3596.35	-0.07595	-0.07304	-0.08811	-0.08601												1075.9	59.9696	0.99561	-9.04388	-36.941	-4.85738
														3596.45	-0.07589	-0.0723	-0.08685	-0.0856												1076.35	51.438	12.7265	-3.06805	9.07491	-2.59904
														3596.55	-0.07577	-0.0722	-0.08569	-0.08498												1076.81	49.5528	2.78558	4.64679	46.7797	68.8016
														3596.65	-0.07552	-0.07277	-0.08493	-0.08461												1077.26	45.6337	9.57129	-13.1072	4.8209	36.4806
														3596.75	-0.07527	-0.07389	-0.08454	-0.0849												1077.72	38.8036	-10.8913	1.43964	-6.46159	-21.4743
														3596.85	-0.07532	-0.07538	-0.08425	-0.08587												1078.17	34.26	7.85559	4.03778	-12.2823	12.8646
														3596.95	-0.07599	-0.07712	-0.08369	-0.08722												1078.63	36.6354	-15.9691	13.7866	-15.014	29.1187
														3597.05	-0.07749	-0.07907	-0.08265	-0.08857												1079.08	33.2395	-2.49402	-3.59283	62.8147	54.108
														3597.15	-0.07987	-0.08112	-0.08105	-0.08962												1079.54	37.4018	-11.3787	6.36084	-41.3072	64.1431
														3597.25	-0.08293	-0.08299	-0.07895	-0.09018												1079.99	30.3603	-0.05701	10.8	-46.1285	20.4182
														3597.35	-0.08619	-0.08425	-0.07658	-0.09008												1080.45	21.0552	8.02997	7.65948	15.2662	25.3644
														3597.45	-0.08906	-0.08459	-0.07437	-0.08921												1080.9	19.2802	-8.1037	4.29883	-9.91154	13.9793
														3597.55	-0.09097	-0.08409	-0.07291	-0.08768												1081.36	22.1131	-7.27289	-6.41113	1.7478	21.0173
														3597.65	-0.09167	-0.08324	-0.07273	-0.08586												1081.81	22.8691	2.76721	4.97644	18.4152	-1.58978
														3597.75	-0.0912	-0.0826	-0.074	-0.08431												1082.27	13.4364	3.97845	-0.0484	34.1955	6.68629
														3597.85	-0.08979	-0.08247	-0.07641	-0.08347												1082.72	13.5464	-2.00446	0.63605	-52.2043	70.5091
														3597.95	-0.0878	-0.08268	-0.07929	-0.08352												1083.18	11.9262	-7.26685	2.23126	37.1438	-44.013
														3598.05	-0.08564	-0.08281	-0.08186	-0.08425												1083.63	13.2335	0.74097	10.0363	-89.4816	-40.5222
														3598.15	-0.08379	-0.08249	-0.08355	-0.08532												1084.09	8.77032	7.73785	-16.5348	8.67316	-2.27215
														3598.25	-0.08259	-0.08167	-0.08417	-0.08647												1084.54	14.18	-0.00769	-5.36285	87.2353	34.8033
														3598.35	-0.08216	-0.0806	-0.08384	-0.08762												1084.99	6.51528	-2.78595	-3.54156	-69.6756	67.4677
														3598.45	-0.08231	-0.07961	-0.08287	-0.08885												1085.45	9.5524	-2.38531	-5.93719	-0.73993	5.98729
														3598.55	-0.0827	-0.07893	-0.08156	-0.09021												1085.9	7.91976	-6.8653	-5.54553	-13.5323	51.5725
														3598.65	-0.08304	-0.07866	-0.08019	-0.09169												1086.36	11.2337	6.03632	-16.4221	48.3632	47.7832
														3598.75	-0.08315	-0.0788	-0.07895	-0.0931												1086.81	2.1186	-10.4162	8.08112	-30.3569	34.9328
														3598.85	-0.08299	-0.0793	-0.07797	-0.09416												1087.27	9.05213	4.07513	-1.34412	-77.2623	-22.0714
														3598.95	-0.08257	-0.07999	-0.07725	-0.09456												1087.72	5.8696	5.46228	-14.036	10.1234	-31.6439
														3599.05	-0.08204	-0.08057	-0.07672	-0.09423												1088.18	0.35354	-8.56561	4.43213	28.8319	105.398
														3599.15	-0.08164	-0.08076	-0.07634	-0.09341												1088.63	6.73372	-2.46832	-4.39685	5.18342	-66.2468
														3599.25	-0.08163	-0.08054	-0.07611	-0.09258												1089.09	6.34463	-8.82117	-6.96918	-22.5155	63.5507
														3599.35	-0.08215	-0.08019	-0.07614	-0.0921												1089.54	6.77945	3.55005	4.48956	85.7607	-2.70969
														3599.45	-0.08315	-0.08016	-0.07651	-0.09205												1089.99	4.5784	-0.69464	5.40369	-12.2327	10.6725
														3599.55	-0.08449	-0.08067	-0.07722	-0.09228												1090.45	2.11101	15.5074	1.04431	25.9112	5.60867
														3599.65	-0.08596	-0.08155	-0.07816	-0.0926												1090.9	4.64046	0.06372	-15.9216	46.9696	-69.1983
														3599.75	-0.0874	-0.08229	-0.07911	-0.09289												1091.35	3.38846	0.27167	-4.90784	59.2008	40.6221
														3599.85	-0.08864	-0.08247	-0.07975	-0.09316												1091.81	4.16706	3.81335	4.97418	50.5515	-13.9469
														3599.95	-0.08956	-0.08208	-0.07987	-0.09334												1092.26	9.88661	8.82367	1.80212	59.9584	6.79557
														3600.05	-0.09008	-0.08155	-0.07946	-0.09338												1092.72	0.08673	-2.69574	-2.83093	80.71	-23.875
														3600.15	-0.0902	-0.0815	-0.0788	-0.09329												1093.17	-0.33331	-14.1097	6.74615	66.2863	-51.5287
														3600.25	-0.08998	-0.0823	-0.07826	-0.09318												1093.63	0.75586	-8.66492	14.3539	135.363	-67.9856
														3600.35	-0.08947	-0.08383	-0.07807	-0.09322												1094.08	0.42068	0.95654	-1.20502	117.674	-64.4518
														3600.45	-0.08876	-0.08551	-0.07813	-0.09348												1094.53	2.43236	-0.5025	-10.4797	83.869	-78.48
														3600.55	-0.08795	-0.08665	-0.07808	-0.09387												1094.99	-4.40063	0.61206	0.99463	94.3807	-115.196
														3600.65	-0.08711	-0.08677	-0.07759	-0.09409												1095.44	1.89897	9.01062	-2.53906	91.6849	-63.0853
														3600.75	-0.0862	-0.08587	-0.07672	-0.09384												1095.89	0.76935	-12.8614	-2.77759	115.368	-68.4565
														3600.85	-0.08514	-0.08436	-0.07588	-0.09293												1096.35	-5.77566	-9.70038	0.07843	119.554	-87.8509
														3600.95	-0.08391	-0.08277	-0.07559	-0.09138												1096.8	-7.65583	-10.5009	-13.9348	92.8655	-95.3623
														3601.05	-0.08255	-0.08144	-0.07609	-0.0894												1097.25	1.22991	-6.37158	-7.46747	39.1161	-112.233
														3601.15	-0.0812	-0.08037	-0.07713	-0.0873												1097.71	-3.73205	10.9506	-7.86066	35.736	-24.7875
														3601.25	-0.08004	-0.07934	-0.07817	-0.08541												1098.16	-3.3274	-7.18793	-16.1101	33.3031	-58.6252
														3601.35	-0.07926	-0.07816	-0.07878	-0.08405												1098.62	3.11748	-6.93164	3.10205	42.0343	-51.013
														3601.45	-0.07904	-0.07679	-0.07893	-0.08349												1099.07	-3.10227	-9.3927	-24.5829	-27.6232	-20.126
														3601.55	-0.07947	-0.07545	-0.07896	-0.08385												1099.52	3.22425	1.54376	4.25214	15.9121	-65.1974
														3601.65	-0.08049	-0.0745	-0.07915	-0.08499												1099.98	3.18505	7.62946	-12.6639	78.1222	12.147
														3601.75	-0.08186	-0.07437	-0.07947	-0.0865												1100.43	-1.59475	-6.66492	-1.50946	-12.5882	3.48763
														3601.85	-0.08329	-0.07538	-0.07959	-0.08782												1100.88	-0.43556	2.3689	7.51593	-19.2671	-17.2161
														3601.95	-0.08446	-0.07751	-0.07928	-0.0885												1101.34	4.29168	-12.2072	-6.11316	-43.5869	-5.39109
														3602.05	-0.08517	-0.0804	-0.07867	-0.08842												1101.79	0.46608	13.619	3.08051	-16.5919	1.67663
														3602.15	-0.08534	-0.08341	-0.07811	-0.08779												1102.24	1.64839	-3.91455	-4.66547	-50.4684	3.83404
														3602.25	-0.08504	-0.08589	-0.07785	-0.08703												1102.7	-0.01486	-3.96686	11.1331	34.8312	-16.4732
														3602.35	-0.08443	-0.08743	-0.07794	-0.08653												1103.15	-0.82649	-17.731	10.1959	11.5881	8.82741
														3602.45	-0.08366	-0.08805	-0.07835	-0.08653												1103.6	-3.07787	-3.05969	-5.98126	-81.5136	17.7701
														3602.55	-0.08291	-0.08812	-0.07915	-0.08704												1104.06	-1.42641	-1.14313	1.08344	-18.9549	-5.85892
														3602.65	-0.08236	-0.08812	-0.08054	-0.08796												1104.51	-1.7245	-16.6759	1.02795	-62.3054	24.8812
														3602.75	-0.08224	-0.08835	-0.08259	-0.08916												1104.96	0.60211	-5.26782	4.35699	-65.1172	0.4551
														3602.85	-0.08272	-0.08875	-0.08505	-0.09056												1105.42	1.54677	1.43884	9.54346	-94.6523	2.79676
														3602.95	-0.08375	-0.08905	-0.08733	-0.09207												1105.87	-1.23629	-7.52759	2.23462	-58.3033	52.3049
														3603.05	-0.08499	-0.08901	-0.08886	-0.09358												1106.32	-5.58473	-5.39081	-2.53583	14.8823	27.9278
														3603.15	-0.0859	-0.08864	-0.08943	-0.09498												1106.77	2.04405	-11.1042	4.19281	-99.089	-12.0796
														3603.25	-0.08598	-0.0882	-0.08926	-0.09619												1107.23	2.38485	-11.141	-0.39618	-76.3767	69.6434
														3603.35	-0.08504	-0.08814	-0.08874	-0.09714												1107.68	7.151	-10.1964	3.97717	-51.3539	26.4406
														3603.45	-0.08339	-0.0888	-0.08822	-0.09769												1108.13	3.3945	2.39746	0.76514	-45.8058	24.1796
														3603.55	-0.0816	-0.09025	-0.08778	-0.09774												1108.59	3.44708	-12.9639	-0.65845	-67.1353	76.6961
														3603.65	-0.08024	-0.09218	-0.08731	-0.09724												1109.04	-2.87802	-11.4649	7.12854	-61.7355	46.3195
														3603.75	-0.07956	-0.09395	-0.08658	-0.09626												1109.49	1.09356	-11.256	-2.3631	-72.4126	21.5723
														3603.85	-0.07948	-0.09486	-0.08534	-0.0949												1109.94	-0.94654	-2.62262	-1.82007	-101.145	52.3881
														3603.95	-0.07984	-0.09445	-0.08352	-0.0933												1110.4	-0.23589	-15.7775	8.15143	-70.7383	22.6292
														3604.05	-0.08046	-0.0927	-0.08126	-0.09164												1110.85	1.94406	-18.8231	10.7283	-75.5697	-19.159
														3604.15	-0.08126	-0.09001	-0.07895	-0.09023												1111.3	3.44259	-11.215	4.25995	-52.4174	69.6978
														3604.25	-0.08226	-0.08697	-0.07707	-0.0894												1111.75	-0.25036	-0.94208	1.94257	-66.8511	58.539
														3604.35	-0.08354	-0.08418	-0.076	-0.08935												1112.21	1.0419	-15.7722	10.3215	-46.1188	33.3783
														3604.45	-0.0851	-0.08197	-0.07585	-0.09002												1112.66	3.58803	-5.23596	6.21265	-46.0124	37.9539
														3604.55	-0.08677	-0.08036	-0.07638	-0.09106												1113.11	-0.60939	-8.32367	14.0164	-87.3492	58.7038
														3604.65	-0.08813	-0.07908	-0.07707	-0.092												1113.56	-0.4977	-9.63763	5.3667	-71.7328	17.7935
														3604.75	-0.08873	-0.07788	-0.07744	-0.09243												1114.02	-4.68291	-0.30682	-1.46521	-45.4966	102.283
														3604.85	-0.08833	-0.07674	-0.07727	-0.09218												1114.47	-0.3452	-10.454	7.74304	-60.7601	43.7541
														3604.95	-0.087	-0.0759	-0.07677	-0.09126												1114.92	1.81698	2.08588	9.82117	-35.7248	-14.3964
														3605.05	-0.08504	-0.07579	-0.07636	-0.08983												1115.37	-0.68437	-7.17224	7.5531	-31.2031	-1.14844
														3605.15	-0.08277	-0.07676	-0.07638	-0.08815												1115.83	-3.81643	-14.0854	8.63745	-25.6011	44.0492
														3605.25	-0.08037	-0.07896	-0.07691	-0.08654												1116.28	3.2118	-3.81982	6.59644	-32.0987	47.8348
														3605.35	-0.07797	-0.08219	-0.0777	-0.08534												1116.73	-4.15581	-21.5884	12.8683	-74.3561	-4.6199
														3605.45	-0.0757	-0.08595	-0.07835	-0.08478												1117.18	1.09585	1.3938	7.03558	-48.59	53.6442
														3605.55	-0.07382	-0.08945	-0.07857	-0.08495												1117.63	-0.67363	-8.74084	4.66943	-7.9026	63.4356
														3605.65	-0.07265	-0.09181	-0.07829	-0.08572												1118.09	4.23163	-15.2701	26.4418	-33.4982	26.0888
														3605.75	-0.07241	-0.09247	-0.07773	-0.08676												1118.54	-0.00268	-2.2843	8.50275	1.83687	20.8417
														3605.85	-0.07309	-0.09142	-0.07728	-0.08768												1118.99	-2.02851	-9.44995	22.232	9.86627	27.1238
														3605.95	-0.07441	-0.08927	-0.07719	-0.08821												1119.44	-3.18027	-1.17108	17.0112	43.2528	21.6029
														3606.05	-0.07584	-0.08687	-0.07749	-0.08837												1119.89	-2.81817	0.06805	9.78113	1.42705	11.9656
														3606.15	-0.07689	-0.08488	-0.07794	-0.08844												1120.34	2.91834	-6.36023	15.5696	-16.0807	69.4978
														3606.25	-0.07729	-0.08351	-0.07827	-0.08874												1120.8	-1.85814	-5.8147	14.1514	6.62288	12.6476
														3606.35	-0.0771	-0.08264	-0.07838	-0.08937												1121.25	-0.94709	-2.4635	7.30963	5.68286	33.7838
														3606.45	-0.07663	-0.08211	-0.07844	-0.09013												1121.7	0.9684	-6.08801	12.4281	30.7819	-56.6387
														3606.55	-0.07622	-0.08187	-0.07873	-0.09061												1122.15	1.68695	-10.4971	20.0151	33.1739	-87.9207
														3606.65	-0.07613	-0.08185	-0.07958	-0.0904												1122.6	2.68234	-12.2726	12.1779	24.6737	-1.16725
														3606.75	-0.07651	-0.0819	-0.08113	-0.08935												1123.06	2.91541	-7.55591	8.69519	53.1448	8.05846
														3606.85	-0.07742	-0.08183	-0.08321	-0.08768												1123.51	-1.7936	-1.91467	9.45691	61.2734	-4.85218
														3606.95	-0.07882	-0.08167	-0.08532	-0.08586												1123.96	2.14453	-5.60803	13.8884	43.0466	-32.8624
														3607.05	-0.08042	-0.08175	-0.08686	-0.08436												1124.41	-3.49111	-13.9745	6.5929	19.4194	-74.0738
														3607.15	-0.08181	-0.08246	-0.08743	-0.08344												1124.86	1.28622	-4.34314	11.0081	31.1773	-62.5075
														3607.25	-0.08257	-0.08385	-0.087	-0.08312												1125.31	4.16587	-5.73792	7.69208	-6.35815	24.0234
														3607.35	-0.08254	-0.08548	-0.0858	-0.08341												1125.76	2.20614	-5.54474	14.9773	-5.32099	1.83975
														3607.45	-0.08192	-0.08664	-0.08412	-0.08434												1126.22	2.36268	-5.05652	17.155	15.306	11.0389
														3607.55	-0.08108	-0.08684	-0.08218	-0.0859												1126.67	0.68388	-10.1823	20.1676	-11.5709	-9.66631
														3607.65	-0.08043	-0.08601	-0.08024	-0.08782												1127.12	-0.40561	-7.35425	11.8798	5.55904	-13.4848
														3607.75	-0.08019	-0.08453	-0.07872	-0.08963												1127.57	5.19199	-4.40057	17.2876	-22.2502	-64.8985
														3607.85	-0.08034	-0.08295	-0.07803	-0.09084												1128.02	0.55801	-14.731	23.6807	-13.7072	-66.9045
														3607.95	-0.0807	-0.0818	-0.07833	-0.09128												1128.47	0.51253	-12.7733	16.2202	-16.5633	-56.1288
														3608.05	-0.08097	-0.08135	-0.07944	-0.09107												1128.92	0.06583	-9.15607	11.3536	-35.265	-59.2631
														3608.15	-0.08087	-0.08156	-0.08096	-0.09046												1129.37	-0.12864	-0.65308	13.4968	-38.583	-76.9914
														3608.25	-0.08024	-0.08215	-0.08253	-0.08959												1129.83	2.59352	-3.93726	11.4025	-18.6253	-41.1352
														3608.35	-0.07909	-0.08285	-0.08399	-0.08859												1130.28	-3.38159	-4.85425	7.42822	-44.1445	-34.676
														3608.45	-0.07767	-0.0835	-0.08533	-0.08764												1130.73	1.29904	-9.86163	9.19543	-30.261	-16.3296
														3608.55	-0.07637	-0.08412	-0.08653	-0.08706												1131.18	2.34283	-7.62494	18.5425	-6.14123	-51.4811
														3608.65	-0.07553	-0.08468	-0.08749	-0.08708												1131.63	-1.58301	-5.04175	18.2874	-1.27655	-32.1503
														3608.75	-0.07537	-0.08504	-0.08803	-0.08765												1132.08	-0.36807	-0.14874	20.0695	-21.9965	60.9601
														3608.85	-0.07593	-0.08499	-0.088	-0.08854												1132.53	-1.25042	-6.54803	25.7405	-34.6281	46.0388
														3608.95	-0.07709	-0.08443	-0.08736	-0.08956												1132.98	-1.90276	-3.31836	23.8641	-17.097	-2.12418
														3609.05	-0.07866	-0.0835	-0.08629	-0.09068												1133.43	-1.04093	-3.10681	14.7982	-28.7604	-23.8554
														3609.15	-0.08036	-0.08249	-0.08505	-0.09193												1133.88	0.85902	-5.44348	21.0051	-46.7333	-30.2645
														3609.25	-0.08188	-0.08165	-0.08388	-0.09318												1134.34	-0.23203	-0.46845	19.136	-45.6427	-2.91578
														3609.35	-0.08297	-0.08101	-0.08292	-0.09414												1134.79	0.73879	-0.65942	11.454	-31.0331	-23.7425
														3609.45	-0.08352	-0.0805	-0.08213	-0.09445												1135.24	1.07656	-3.65558	8.24915	-58.1828	-34.3604
														3609.55	-0.08368	-0.08002	-0.08143	-0.09395												1135.69	-0.492	-1.01855	8.00507	-30.4004	2.48283
														3609.65	-0.08372	-0.07967	-0.08078	-0.09281												1136.14	-2.77389	-4.02698	15.2348	10.0247	-28.8048
														3609.75	-0.08387	-0.07967	-0.08028	-0.09144												1136.59	-3.60141	-3.09521	10.5902	-4.80804	-77.6999
														3609.85	-0.08419	-0.08023	-0.08018	-0.09031												1137.04	-3.57598	5.31915	8.367	-10.0911	-27.128
														3609.95	-0.08456	-0.08141	-0.08073	-0.08966												1137.49	-3.55819	0.23315	12.3614	-17.1997	44.2039
														3610.05	-0.08485	-0.08313	-0.08197	-0.08936												1137.94	-2.53922	-11.2449	15.4233	-31.031	52.0944
														3610.15	-0.08495	-0.08512	-0.0835	-0.08907												1138.39	-3.81178	-4.42322	21.5751	-42.5947	-22.7573
														3610.25	-0.08483	-0.08698	-0.08472	-0.08849												1138.84	-1.0498	3.81799	15.5564	-44.809	-1.87251
														3610.35	-0.08461	-0.08826	-0.0851	-0.08765												1139.29	2.11817	1.26172	13.8541	-27.0817	70.8187
														3610.45	-0.08451	-0.08865	-0.08457	-0.08684												1139.74	-1.32443	-7.7196	21.1635	14.4704	0.04161
														3610.55	-0.08472	-0.08816	-0.08356	-0.08648												1140.19	-0.76424	-7.1319	19.874	17.885	-5.14584
														3610.65	-0.08527	-0.08709	-0.08273	-0.08678												1140.64	1.52653	-4.39764	14.2585	24.4077	7.98328
														3610.75	-0.08595	-0.0858	-0.08261	-0.08763												1141.09	3.68941	-1.71423	16.7276	32.1292	-16.3931
														3610.85	-0.08645	-0.08456	-0.08325	-0.08867												1141.39	2.12604	5.7265	14.1202	23.2221	32.8357
														3610.95	-0.08655	-0.08352	-0.08429	-0.08949												1141.85	0.56878	-1.21112	22.4163	-0.00193	-43.6151
														3611.05	-0.08622	-0.08286	-0.08522	-0.08981												1142.3	0.58607	-4.79919	11.7617	40.2842	72.1097
														3611.15	-0.08561	-0.08282	-0.08565	-0.08952												1142.76	0.33014	-8.63507	8.30426	37.7379	4.21553
														3611.25	-0.0849	-0.08351	-0.0855	-0.08867												1143.21	1.84354	-6.8335	29.2006	39.1446	16.6751
														3611.35	-0.08423	-0.08466	-0.08492	-0.08741												1143.67	3.05568	-8.07666	14.6458	9.77159	152.836
														3611.45	-0.08368	-0.0857	-0.0841	-0.08596												1144.12	2.98182	-4.65393	1.49127	15.5845	116.77
														3611.55	-0.08334	-0.08607	-0.08318	-0.08455												1144.58	0.91265	-11.9686	4.29163	8.91762	116.597
														3611.65	-0.08336	-0.0856	-0.08225	-0.08347												1145.03	-3.59219	-2.0921	15.6774	23.4635	79.6375
														3611.75	-0.08389	-0.08456	-0.08139	-0.08301												1145.49	4.04352	-2.26837	10.4976	-14.9066	91.6229
														3611.85	-0.08501	-0.08336	-0.08069	-0.08331												1145.94	1.94982	-11.2676	9.83057	36.361	-70.8085
														3611.95	-0.08658	-0.08221	-0.0802	-0.08428												1146.4	-2.00392	-12.2227	22.5286	1.38356	33.9655
														3612.05	-0.08828	-0.08108	-0.07991	-0.08556												1146.86	-2.04532	-5.74908	26.9889	36.224	52.1591
														3612.15	-0.08967	-0.07992	-0.07981	-0.08682												1147.31	0.70403	-10.5166	11.3432	8.95855	-11.4868
														3612.25	-0.09045	-0.07888	-0.07995	-0.08789												1147.77	1.40842	-5.01855	18.9491	23.0082	1.13407
														3612.35	-0.09054	-0.07821	-0.08041	-0.08888												1148.22	3.03553	8.89075	8.67865	9.21712	28.9776
														3612.45	-0.09001	-0.07796	-0.08126	-0.08985												1148.68	-3.29695	8.19275	17.106	38.9518	31.1086
														3612.55	-0.08887	-0.07783	-0.08234	-0.09064												1149.13	2.31452	14.1989	17.4886	-14.6459	44.2881
														3612.65	-0.08711	-0.07739	-0.08329	-0.09094												1149.59	4.18594	-2.70654	21.145	-16.4835	12.6809
														3612.75	-0.08472	-0.07646	-0.08368	-0.09054												1150.04	-1.37108	-5.93011	22.9101	3.73346	-3.41937
														3612.85	-0.08191	-0.07527	-0.08324	-0.08956												1150.5	-2.46751	10.6891	32.8083	-29.3377	63.0136
														3612.95	-0.07914	-0.07429	-0.0821	-0.08837												1150.95	-4.83493	-0.15961	2.07025	24.657	7.33952
														3613.05	-0.07699	-0.07396	-0.08075	-0.08734												1151.41	-5.45562	4.01324	12.7865	22.5058	52.7627
														3613.15	-0.0759	-0.07448	-0.07979	-0.08664												1151.86	4.30238	6.93817	23.9879	32.7974	-55.5442
														3613.25	-0.07594	-0.07576	-0.07959	-0.0863												1152.32	0.73018	8.80432	15.0367	48.2831	91.0329
														3613.35	-0.07672	-0.07754	-0.08005	-0.08619												1152.77	0.38232	-0.97211	17.2399	-7.34158	50.0866
														3613.45	-0.07757	-0.07946	-0.08078	-0.08614												1153.23	-4.15124	5.17371	0.50214	7.07698	21.7113
														3613.55	-0.07784	-0.08113	-0.0814	-0.08592												1153.68	-0.27417	1.63068	0.98743	-42.1414	14.9798
														3613.65	-0.07722	-0.08228	-0.08177	-0.0854												1154.13	0.63913	-2.1969	2.77142	19.6707	75.699
														3613.75	-0.07587	-0.0828	-0.08199	-0.08462												1154.59	0.76257	11.5682	22.5854	43.1315	52.6652
														3613.85	-0.07428	-0.08282	-0.08224	-0.08385												1155.04	-1.94648	4.29712	0.15332	13.3459	12.6149
														3613.95	-0.07302	-0.08259	-0.08256	-0.08344												1155.5	-1.71354	0.40179	12.0071	-12.1525	-8.16003
														3614.05	-0.07245	-0.08231	-0.08284	-0.0836												1155.95	0.27104	5.84894	1.47394	34.0673	-66.415
														3614.15	-0.07258	-0.08209	-0.08298	-0.08429												1156.41	-2.42142	21.3321	-3.67365	-45.4937	-3.71334
														3614.25	-0.0731	-0.08184	-0.08295	-0.08529												1156.86	4.63794	5.23566	-3.82336	-11.8425	84.5699
														3614.35	-0.07366	-0.0815	-0.08283	-0.08635												1157.32	-1.30224	7.86121	3.35248	-11.6442	-9.88622
														3614.45	-0.07415	-0.08108	-0.0828	-0.08729												1157.77	-2.89376	6.15894	15.7764	38.4269	4.82478
														3614.55	-0.07483	-0.08078	-0.083	-0.08803												1158.22	4.19707	1.71704	6.04773	70.8	25.9709
														3614.65	-0.07607	-0.08083	-0.0835	-0.0886												1158.68	0.77385	0.86853	13.8505	45.6685	70.323
														3614.75	-0.07799	-0.08133	-0.08425	-0.08909												1159.13	-1.81118	3.47882	16.412	-4.33459	-4.79612
														3614.85	-0.08028	-0.08213	-0.08508	-0.08959												1159.59	1.23779	3.04218	7.20746	21.5444	44.9789
														3614.95	-0.08231	-0.08295	-0.08575	-0.09015												1160.04	-4.32299	-2.74194	-6.49658	-7.50537	-6.04877
														3615.05	-0.08348	-0.0836	-0.08606	-0.09075												1160.5	5.12904	-8.82263	18.79	38.1495	75.338
														3615.15	-0.08357	-0.08406	-0.08594	-0.09127												1160.95	1.33406	-15.3295	12.4663	5.78868	-62.0686
														3615.25	-0.08278	-0.08435	-0.0854	-0.09162												1161.4	3.20326	4.34058	7.56952	-19.9226	-36.8448
														3615.35	-0.08151	-0.08439	-0.08451	-0.0917												1161.86	4.73865	-1.76697	14.4464	-18.3066	-7.23378
														3615.45	-0.08011	-0.08403	-0.08332	-0.09144												1162.31	-1.16268	4.34955	14.8263	-52.2131	37.2014
														3615.55	-0.07873	-0.08322	-0.08188	-0.09084												1162.77	-3.91952	-9.98181	14.0828	-4.07281	78.7475
														3615.65	-0.07732	-0.08212	-0.08032	-0.09008												1163.22	4.39003	-4.21307	10.6448	4.77644	105.587
														3615.75	-0.07583	-0.08103	-0.07881	-0.08936												1163.67	-2.31466	-3.79932	9.88153	7.63041	43.2592
														3615.85	-0.07429	-0.08016	-0.07748	-0.08887												1164.13	-1.88161	3.04919	17.5175	48.3871	-13.6493
[truncated: 79 more rows]

## Sheet: Fig.3
Fig.3a	Time (min)	Co-SA/PN-g-C3N4	TOC (mg/L)	SD		Fig.3b			Before Reaction	After Reaction		Fig.3c	Time/min	Cat.-After reaction	Cat.	##Temp./°C		Fig.3d	m/z	Relative Intensity		Fig.3e	δ (ppm)	Co-SA/PN-g-C3N4	δ (ppm)	PPO		Fig.3f	Retention time (min)	Intensity (a.u.)
	0	1	31.2917	0.46287			O1 s of XPS	C-O-C	17.47	74.06			0	100.029	100.019	28.986			-0.0091	12			-56.8682	2.119e-07	-56.8682	9.12503e-07			17.833	0
	2	0.5212	--	--				Surface hydroxyl group	82.53	25.94			0.005	100.027	100.018	28.981			-0.009	11			-56.8634	2.11257e-07	-56.8634	9.07431e-07			17.85	-1
	5	0.19321	--	--			EDS of SEM	O	5.49	6.12			0.01	100.027	100.014	28.976			-0.0089	16			-56.8586	2.15056e-07	-56.8586	9.18335e-07			17.867	-3
	9	0.09451	--	--				C	24.94	26.42			0.015	100.025	100.014	28.973			-0.0088	5			-56.8538	2.22356e-07	-56.8538	9.04453e-07			17.883	-4
	14	0.05373	--	--									0.02	100.02	100.012	28.966			-0.0087	3			-56.8491	2.10809e-07	-56.8491	9.51845e-07			17.9	-5
	20	0.04627	--	--									0.025	100.02	100.011	28.961			-0.0086	16			-56.8443	2.03616e-07	-56.8443	9.09614e-07			17.917	-6
	30	0.04333	1.10379	0.08873									0.03	100.018	100.009	28.955			-0.0085	18			-56.8395	2.50814e-07	-56.8395	9.43573e-07			17.933	-8
													0.035	100.016	100.009	28.953			-0.0084	-4			-56.8347	2.47905e-07	-56.8347	9.21127e-07			17.95	-9
													0.04	100.015	100.005	28.949			-0.0083	9			-56.8299	2.04767e-07	-56.8299	9.23829e-07			17.967	-5
													0.045	100.008	100.002	28.945			-0.0081	2			-56.8251	2.15595e-07	-56.8251	9.36677e-07			17.983	-7
													0.05	100.007	99.9999	28.948			-0.008	-3			-56.8203	2.0576e-07	-56.8203	9.12896e-07			18	-8
													0.055	100.003	99.9989	28.948			-0.0079	8			-56.8155	2.05306e-07	-56.8155	9.06183e-07			18.017	-9
													0.06	100.001	99.9935	28.952			-0.0078	13			-56.8108	2.18185e-07	-56.8108	9.1212e-07			18.033	-10
													0.065	99.9994	99.9906	28.951			-0.0077	1			-56.806	2.401e-07	-56.806	9.26913e-07			18.05	-12
													0.07	99.9951	99.9876	28.959			-0.0076	19			-56.8012	1.91652e-07	-56.8012	9.2881e-07			18.067	-13
													0.075	99.9927	99.9857	28.962			-0.0075	-6			-56.7964	1.86521e-07	-56.7964	8.76668e-07			18.083	-14
													0.08	99.9898	99.981	28.97			-0.0074	4			-56.7916	2.5196e-07	-56.7916	9.54416e-07			18.1	-15
													0.085	99.9867	99.9774	28.981			-0.0073	16			-56.7868	2.30234e-07	-56.7868	8.69851e-07			18.117	-17
													0.09	99.9833	99.9751	28.992			-0.0072	16			-56.782	2.3905e-07	-56.782	8.95911e-07			18.133	-18
													0.095	99.9795	99.9713	29.004			-0.0071	1			-56.7772	2.4643e-07	-56.7772	9.22776e-07			18.15	-19
													0.1	99.9734	99.9686	29.018			-0.007	19			-56.7725	1.95321e-07	-56.7725	8.93554e-07			18.167	-21
													0.105	99.9692	99.9644	29.037			-0.0069	4			-56.7677	2.3244e-07	-56.7677	8.95461e-07			18.183	-17
													0.11	99.9649	99.9615	29.059			-0.0068	-1			-56.7629	2.24953e-07	-56.7629	9.07397e-07			18.2	-18
													0.115	99.9625	99.9586	29.072			-0.0067	8			-56.7581	2.05789e-07	-56.7581	9.0249e-07			18.217	-20
													0.12	99.958	99.9555	29.093			-0.0066	2			-56.7533	2.31219e-07	-56.7533	9.35878e-07			18.233	-21
													0.125	99.9533	99.9523	29.117			-0.0065	3			-56.7485	2.39066e-07	-56.7485	8.98407e-07			18.25	-22
													0.13	99.9485	99.949	29.138			-0.0064	1			-56.7437	2.28837e-07	-56.7437	8.88064e-07			18.267	-23
													0.135	99.9437	99.9456	29.165			-0.0063	5			-56.739	2.36761e-07	-56.739	9.14101e-07			18.283	-25
													0.14	99.9408	99.9422	29.188			-0.0062	8			-56.7342	2.07654e-07	-56.7342	9.2238e-07			18.3	-26
													0.145	99.9357	99.9387	29.215			-0.0061	-4			-56.7294	2.02643e-07	-56.7294	8.72631e-07			18.317	-27
													0.15	99.9327	99.9352	29.243			-0.006	-4			-56.7246	2.08766e-07	-56.7246	9.38058e-07			18.333	-24
													0.155	99.9274	99.9317	29.274			-0.006	6			-56.7198	2.22662e-07	-56.7198	9.09802e-07			18.35	-25
													0.16	99.9264	99.9282	29.304			-0.0059	13			-56.715	2.50377e-07	-56.715	9.39033e-07			18.367	-26
													0.165	99.9233	99.9247	29.336			-0.0058	0			-56.7102	1.95797e-07	-56.7102	8.80692e-07			18.383	-28
													0.17	99.918	99.9225	29.367			-0.0057	-7			-56.7054	2.28058e-07	-56.7054	9.22039e-07			18.4	-29
													0.175	99.915	99.919	29.405			-0.0056	-10			-56.7007	2.24578e-07	-56.7007	8.71127e-07			18.417	-25
													0.18	99.9099	99.9155	29.436			-0.0055	9			-56.6959	2.43612e-07	-56.6959	9.47224e-07			18.433	-27
													0.185	99.907	99.9134	29.471			-0.0054	9			-56.6911	2.29883e-07	-56.6911	8.78679e-07			18.45	-28
													0.19	99.9062	99.91	29.505			-0.0053	16			-56.6863	2.22639e-07	-56.6863	9.15882e-07			18.467	-24
													0.195	99.9012	99.9067	29.543			-0.0052	8			-56.6815	2.40952e-07	-56.6815	9.04465e-07			18.483	-26
													0.2	99.8983	99.9048	29.58			-0.0052	12			-56.6767	2.49126e-07	-56.6767	9.04239e-07			18.5	-27
													0.205	99.8955	99.9017	29.619			-0.0051	15			-56.6719	1.98695e-07	-56.6719	8.82704e-07			18.517	-28
													0.21	99.8927	99.9013	29.658			-0.005	12			-56.6671	2.23816e-07	-56.6671	9.15206e-07			18.533	-29
													0.215	99.888	99.8981	29.697			-0.0049	-3			-56.6624	2.05146e-07	-56.6624	8.80424e-07			18.55	-26
													0.22	99.8875	99.8964	29.737			-0.0048	6			-56.6576	2.48754e-07	-56.6576	9.49843e-07			18.567	-27
													0.225	99.8851	99.8934	29.779			-0.0047	2			-56.6528	2.2579e-07	-56.6528	9.47074e-07			18.583	-29
													0.23	99.8848	99.8904	29.818			-0.0047	-8			-56.648	2.1122e-07	-56.648	9.33349e-07			18.6	-25
													0.235	99.8804	99.8888	29.862			-0.0046	3			-56.6432	2.13751e-07	-56.6432	9.37971e-07			18.617	-26
													0.24	99.8803	99.8859	29.9			-0.0045	1			-56.6384	2.42194e-07	-56.6384	9.50247e-07			18.633	-28
													0.245	99.8782	99.8844	29.945			-0.0044	1			-56.6336	1.91773e-07	-56.6336	8.74211e-07			18.65	-29
													0.25	99.8761	99.8816	29.99			-0.0043	14			-56.6288	2.66104e-07	-56.6288	9.40996e-07			18.667	-26
													0.255	99.8722	99.8816	30.034			-0.0043	9			-56.6241	1.92307e-07	-56.6241	9.10633e-07			18.683	-27
													0.26	99.8704	99.8789	30.075			-0.0042	-1			-56.6193	2.58422e-07	-56.6193	9.30642e-07			18.7	-23
													0.265	99.871	99.8777	30.12			-0.0041	15			-56.6145	2.60545e-07	-56.6145	9.41002e-07			18.717	-25
													0.27	99.8695	99.8753	30.163			-0.004	0			-56.6097	1.67376e-07	-56.6097	9.48474e-07			18.733	-26
													0.275	99.866	99.8743	30.208			-0.004	7			-56.6049	2.22644e-07	-56.6049	8.97159e-07			18.75	-22
													0.28	99.8646	99.8719	30.253			-0.0039	12			-56.6001	2.46785e-07	-56.6001	8.75537e-07			18.767	-24
													0.285	99.8633	99.8696	30.296			-0.0038	2			-56.5953	2.35964e-07	-56.5953	9.29269e-07			18.783	-25
													0.29	99.8643	99.8673	30.345			-0.0037	4			-56.5905	2.2351e-07	-56.5905	9.53377e-07			18.8	-22
													0.295	99.8611	99.8665	30.39			-0.0037	14			-56.5858	1.9674e-07	-56.5858	9.14545e-07			18.817	-23
													0.3	99.8601	99.8643	30.435			-0.0036	-8			-56.581	2.37295e-07	-56.581	9.0134e-07			18.833	-24
													0.305	99.8571	99.8622	30.484			-0.0035	8			-56.5762	1.86641e-07	-56.5762	9.49227e-07			18.85	-21
													0.31	99.8564	99.8602	30.528			-0.0034	4			-56.5714	2.63447e-07	-56.5714	9.11038e-07			18.867	-22
													0.315	99.8536	99.8583	30.576			-0.0034	6			-56.5666	2.30452e-07	-56.5666	9.06886e-07			18.883	-18
													0.32	99.8529	99.8565	30.62			-0.0033	-14			-56.5618	2.64265e-07	-56.5618	8.98876e-07			18.9	-20
													0.325	99.8544	99.8547	30.669			-0.0032	14			-56.557	1.79182e-07	-56.557	8.80423e-07			18.917	-21
													0.33	99.8517	99.853	30.717			-0.0032	4			-56.5522	2.36156e-07	-56.5522	9.44949e-07			18.933	-18
													0.335	99.8513	99.8514	30.767			-0.0031	8			-56.5475	2.90939e-07	-56.5475	9.17427e-07			18.95	-19
													0.34	99.8488	99.8497	30.813			-0.003	15			-56.5427	1.97826e-07	-56.5427	8.92085e-07			18.967	-15
													0.345	99.8485	99.8481	30.864			-0.003	12			-56.5379	2.03872e-07	-56.5379	9.44621e-07			18.983	-17
													0.35	99.8462	99.8465	30.91			-0.0029	15			-56.5331	1.91692e-07	-56.5331	9.16839e-07			19	-13
													0.355	99.844	99.845	30.957			-0.0028	20			-56.5283	1.72627e-07	-56.5283	9.08369e-07			19.017	-15
													0.36	99.844	99.8436	31.009			-0.0028	4			-56.5235	2.23153e-07	-56.5235	8.59921e-07			19.033	-11
													0.365	99.8419	99.8422	31.057			-0.0027	17			-56.5187	1.95989e-07	-56.5187	9.00464e-07			19.05	-12
													0.37	99.8398	99.8409	31.105			-0.0027	-8			-56.5139	2.13782e-07	-56.5139	8.99258e-07			19.067	-9
													0.375	99.8379	99.8395	31.156			-0.0026	-7			-56.5092	2.48088e-07	-56.5092	9.01206e-07			19.083	-10
													0.38	99.8402	99.8382	31.204			-0.0025	-2			-56.5044	2.74672e-07	-56.5044	9.18713e-07			19.1	-7
													0.385	99.8384	99.837	31.254			-0.0025	0			-56.4996	3.16976e-07	-56.4996	9.10822e-07			19.117	-8
													0.39	99.8366	99.8357	31.303			-0.0024	5			-56.4948	2.02378e-07	-56.4948	9.03113e-07			19.133	-5
													0.395	99.8349	99.8345	31.354			-0.0024	1			-56.49	2.16789e-07	-56.49	8.95393e-07			19.15	-1
													0.4	99.8333	99.8333	31.403			-0.0023	10			-56.4852	2.35758e-07	-56.4852	9.50943e-07			19.167	-2
													0.405	99.8337	99.8321	31.455			-0.0022	8			-56.4804	2.69027e-07	-56.4804	8.97398e-07			19.183	1
													0.41	99.8321	99.831	31.502			-0.0022	-6			-56.4756	2.44045e-07	-56.4756	8.86919e-07			19.2	4
													0.415	99.8304	99.83	31.553			-0.0021	2			-56.4709	2.28263e-07	-56.4709	8.73088e-07			19.217	3
													0.42	99.8288	99.8289	31.605			-0.0021	5			-56.4661	2.58234e-07	-56.4661	9.22822e-07			19.233	7
													0.425	99.8294	99.8279	31.66			-0.002	3			-56.4613	2.55305e-07	-56.4613	9.44365e-07			19.25	10
													0.43	99.8279	99.8255	31.712			-0.002	7			-56.4565	2.30605e-07	-56.4565	9.46023e-07			19.267	13
													0.435	99.8266	99.8245	31.759			-0.0019	-5			-56.4517	2.00238e-07	-56.4517	8.91856e-07			19.283	17
													0.44	99.8253	99.8235	31.808			-0.0019	14			-56.4469	2.57003e-07	-56.4469	9.35371e-07			19.3	20
													0.445	99.8239	99.8212	31.862			-0.0018	6			-56.4421	2.57372e-07	-56.4421	9.12323e-07			19.317	24
													0.45	99.8247	99.8203	31.915			-0.0018	3			-56.4373	2.05977e-07	-56.4373	9.06353e-07			19.333	22
													0.455	99.8235	99.8193	31.967			-0.0017	-3			-56.4326	2.07089e-07	-56.4326	9.27401e-07			19.35	26
													0.46	99.8222	99.8171	32.019			-0.0017	6			-56.4278	1.69974e-07	-56.4278	9.10156e-07			19.367	29
													0.465	99.821	99.8162	32.07			-0.0016	3			-56.423	1.94407e-07	-56.423	8.98587e-07			19.383	33
													0.47	99.8197	99.8126	32.119			-0.0016	5			-56.4182	2.5558e-07	-56.4182	9.77399e-07			19.4	36
													0.475	99.8184	99.8118	32.175			-0.0015	20			-56.4134	2.78606e-07	-56.4134	8.73748e-07			19.417	40
													0.48	99.8213	99.8096	32.231			-0.0015	1			-56.4086	2.40855e-07	-56.4086	9.16598e-07			19.433	43
													0.485	99.82	99.8088	32.284			-0.0014	12			-56.4038	3.01666e-07	-56.4038	9.35444e-07			19.45	46
													0.49	99.8188	99.8067	32.337			-0.0014	11			-56.399	3.01648e-07	-56.399	9.50283e-07			19.467	50
													0.495	99.8177	99.806	32.389			-0.0013	6			-56.3943	2.35307e-07	-56.3943	9.10399e-07			19.483	53
													0.5	99.8165	99.8039	32.446			-0.0013	-2			-56.3895	1.60745e-07	-56.3895	9.30165e-07			19.5	61
													0.505	99.8154	99.8004	32.497			-0.0013	27			-56.3847	1.98833e-07	-56.3847	9.24013e-07			19.517	65
													0.51	99.8143	99.7997	32.551			-0.0012	2			-56.3799	2.33516e-07	-56.3799	8.82303e-07			19.533	68
													0.515	99.8131	99.7975	32.608			-0.0012	2			-56.3751	2.12831e-07	-56.3751	8.87868e-07			19.55	72
													0.52	99.8077	99.7954	32.661			-0.0011	0			-56.3703	2.09162e-07	-56.3703	9.05634e-07			19.567	75
													0.525	99.8065	99.7933	32.717			-0.0011	0			-56.3655	2.0711e-07	-56.3655	9.30174e-07			19.583	78
													0.53	99.8054	99.7925	32.773			-0.0011	-4			-56.3607	1.97792e-07	-56.3607	9.13404e-07			19.6	82
													0.535	99.8043	99.7891	32.829			-0.001	-5			-56.356	2.56992e-07	-56.356	9.14146e-07			19.617	90
													0.54	99.8032	99.787	32.884			-0.001	11			-56.3512	3.21864e-07	-56.3512	9.35206e-07			19.633	93
													0.545	99.8022	99.7848	32.939			-0.0009	1			-56.3464	2.9276e-07	-56.3464	8.97254e-07			19.65	97
													0.55	99.8011	99.7841	32.995			-0.0009	20			-56.3416	2.70968e-07	-56.3416	9.32929e-07			19.667	105
													0.555	99.7979	99.782	33.049			-0.0009	0			-56.3368	2.30001e-07	-56.3368	8.99855e-07			19.683	108
													0.56	99.7967	99.7771	33.11			-0.0008	3			-56.332	1.75426e-07	-56.332	9.21097e-07			19.7	112
													0.565	99.7955	99.7751	33.164			-0.0008	3			-56.3272	1.95431e-07	-56.3272	8.89719e-07			19.717	120
													0.57	99.7943	99.7744	33.223			-0.0008	8			-56.3224	3.40278e-07	-56.3224	8.95222e-07			19.733	123
													0.575	99.7932	99.7723	33.281			-0.0007	-2			-56.3177	2.83155e-07	-56.3177	9.0377e-07			19.75	131
													0.58	99.7921	99.7689	33.341			-0.0007	10			-56.3129	2.4542e-07	-56.3129	9.26669e-07			19.767	135
													0.585	99.791	99.7669	33.396			-0.0007	2			-56.3081	2.51916e-07	-56.3081	8.70431e-07			19.783	138
													0.59	99.7879	99.7663	33.455			-0.0006	4			-56.3033	1.97027e-07	-56.3033	9.16049e-07			19.8	146
													0.595	99.7868	99.7643	33.512			-0.0006	2			-56.2985	2.25516e-07	-56.2985	8.16239e-07			19.817	150
													0.6	99.7857	99.7624	33.57			-0.0006	2			-56.2937	2.47981e-07	-56.2937	9.16965e-07			19.833	158
													0.605	99.7847	99.7592	33.631			-0.0006	-2			-56.2889	2.80636e-07	-56.2889	8.93605e-07			19.85	161
													0.61	99.7815	99.7586	33.691			-0.0005	2			-56.2841	2.05882e-07	-56.2841	9.28517e-07			19.867	169
													0.615	99.7805	99.7567	33.748			-0.0005	6			-56.2794	2.37983e-07	-56.2794	9.71378e-07			19.883	173
													0.62	99.7795	99.7534	33.806			-0.0005	7			-56.2746	1.96037e-07	-56.2746	1.00458e-06			19.9	181
													0.625	99.7785	99.75	33.869			-0.0005	8			-56.2698	1.93667e-07	-56.2698	8.84262e-07			19.917	184
													0.63	99.7732	99.7494	33.927			-0.0004	9			-56.265	3.04748e-07	-56.265	9.21697e-07			19.933	192
													0.635	99.7723	99.7474	33.989			-0.0004	18			-56.2602	2.70443e-07	-56.2602	8.15075e-07			19.95	196
													0.64	99.7714	99.744	34.046			-0.0004	15			-56.2554	2.45627e-07	-56.2554	9.30482e-07			19.967	204
													0.645	99.7685	99.7406	34.108			-0.0004	7			-56.2506	2.0513e-07	-56.2506	9.61133e-07			19.983	207
													0.65	99.7676	99.7399	34.166			-0.0003	2			-56.2458	2.41138e-07	-56.2458	8.94506e-07			20	215
													0.655	99.7667	99.7379	34.227			-0.0003	7			-56.2411	2.74008e-07	-56.2411	9.61954e-07			20.017	224
													0.66	99.7659	99.7345	34.287			-0.0003	-1			-56.2363	1.95126e-07	-56.2363	1.00196e-06			20.033	227
													0.665	99.7629	99.7298	34.351			-0.0003	3			-56.2315	1.44023e-07	-56.2315	9.76464e-07			20.05	235
													0.67	99.762	99.7278	34.411			-0.0003	17			-56.2267	2.035e-07	-56.2267	8.37351e-07			20.067	243
													0.675	99.7591	99.7272	34.467			-0.0002	-8			-56.2219	2.46213e-07	-56.2219	9.60141e-07			20.083	247
													0.68	99.7582	99.7226	34.533			-0.0002	8			-56.2171	2.08144e-07	-56.2171	9.22087e-07			20.1	255
													0.685	99.753	99.7207	34.593			-0.0002	9			-56.2123	1.87539e-07	-56.2123	8.75011e-07			20.117	263
													0.69	99.7521	99.7202	34.656			-0.0002	8			-56.2076	2.05141e-07	-56.2076	9.3953e-07			20.133	266
													0.695	99.7512	99.7183	34.721			-0.0002	2			-56.2028	2.98466e-07	-56.2028	9.73105e-07			20.15	274
													0.7	99.7504	99.7137	34.781			-0.0002	14			-56.198	1.33247e-07	-56.198	9.5854e-07			20.167	282
													0.705	99.7475	99.7119	34.842			-0.0001	-8			-56.1932	2.72987e-07	-56.1932	9.80734e-07			20.183	286
													0.71	99.7468	99.7087	34.905			-0.0001	15			-56.1884	3.32898e-07	-56.1884	9.37909e-07			20.2	294
													0.715	99.746	99.7083	34.967			-0.0001	0			-56.1836	2.10705e-07	-56.1836	9.74504e-07			20.217	297
													0.72	99.7452	99.7051	35.031			-0.0001	-6			-56.1788	2.36852e-07	-56.1788	9.57443e-07			20.233	305
													0.725	99.7423	99.7032	35.094			-0.0001	-11			-56.174	2.34612e-07	-56.174	9.84238e-07			20.25	314
													0.73	99.7415	99.7	35.155			-0.0001	11			-56.1693	2.06036e-07	-56.1693	8.54975e-07			20.267	317
													0.735	99.7406	99.6995	35.219			-0.0001	4			-56.1645	1.93214e-07	-56.1645	8.31751e-07			20.283	325
													0.74	99.7398	99.6949	35.283			-0.0001	-5			-56.1597	1.59684e-07	-56.1597	9.143e-07			20.3	333
													0.745	99.7368	99.6945	35.35			0	15			-56.1549	2.30978e-07	-56.1549	8.60758e-07			20.317	337
													0.75	99.7361	99.6914	35.414			0	7			-56.1501	3.11399e-07	-56.1501	9.58421e-07			20.333	345
													0.755	99.7354	99.6883	35.477			0	4			-56.1453	1.48799e-07	-56.1453	9.08759e-07			20.35	353
													0.76	99.7305	99.6852	35.539			0	13			-56.1405	2.68894e-07	-56.1405	9.5818e-07			20.367	356
													0.765	99.7298	99.6849	35.604			0	14			-56.1357	2.38105e-07	-56.1357	8.18119e-07			20.383	364
													0.77	99.7271	99.6805	35.669			0	0			-56.131	2.22114e-07	-56.131	9.52092e-07			20.4	372
													0.775	99.7266	99.6788	35.733			0	16			-56.1262	2.29276e-07	-56.1262	9.62118e-07			20.417	376
													0.78	99.726	99.6757	35.799			0	4			-56.1214	2.66561e-07	-56.1214	9.58195e-07			20.433	384
													0.785	99.7235	99.6754	35.861			0	13			-56.1166	2.29452e-07	-56.1166	8.82529e-07			20.45	387
													0.79	99.723	99.6709	35.925			0	4			-56.1118	3.4356e-07	-56.1118	8.99875e-07			20.467	396
													0.795	99.7203	99.6692	35.986			0	9			-56.107	2.17558e-07	-56.107	9.49126e-07			20.483	404
													0.8	99.7198	99.6648	36.055			0	6			-56.1022	3.2038e-07	-56.1022	8.78294e-07			20.5	407
													0.805	99.7192	99.6632	36.12			0	6			-56.0974	1.83071e-07	-56.0974	8.86891e-07			20.517	410
													0.81	99.7144	99.6575	36.186			0	8			-56.0927	3.31962e-07	-56.0927	8.69264e-07			20.533	419
													0.815	99.7138	99.6559	36.249			0	12			-56.0879	3.01354e-07	-56.0879	9.52255e-07			20.55	422
													0.82	99.7133	99.653	36.316			0	11			-56.0831	2.77115e-07	-56.0831	1.06824e-06			20.567	430
													0.825	99.7129	99.65	36.381			0	11			-56.0783	2.59632e-07	-56.0783	9.39214e-07			20.583	434
													0.83	99.7104	99.6457	36.447			0	-3			-56.0735	2.26104e-07	-56.0735	9.61683e-07			20.6	442
													0.835	99.7099	99.6427	36.51			0	19			-56.0687	1.61351e-07	-56.0687	7.60244e-07			20.617	445
													0.84	99.7095	99.6398	36.576			0	16			-56.0639	2.39077e-07	-56.0639	9.38017e-07			20.633	448
													0.845	99.7091	99.6381	36.643			0	6			-56.0591	3.27488e-07	-56.0591	9.43665e-07			20.65	457
													0.85	99.7066	99.6324	36.709			0	13			-56.0544	2.35887e-07	-56.0544	8.63272e-07			20.667	460
													0.855	99.7062	99.6309	36.775			0	3			-56.0496	2.36231e-07	-56.0496	8.94727e-07			20.683	463
													0.86	99.706	99.6266	36.839			0	4			-56.0448	3.04736e-07	-56.0448	9.38752e-07			20.7	467
													0.865	99.7036	99.6237	36.905			0.0001	8			-56.04	2.31006e-07	-56.04	9.07665e-07			20.717	475
													0.87	99.7033	99.6195	36.971			0.0001	-2			-56.0352	2.33223e-07	-56.0352	8.3582e-07			20.733	478
													0.875	99.6988	99.618	37.035			0.0001	-1			-56.0304	2.09518e-07	-56.0304	8.27943e-07			20.75	482
													0.88	99.6985	99.6124	37.103			0.0001	4			-56.0256	3.20595e-07	-56.0256	8.92015e-07			20.767	485
													0.885	99.6982	99.6095	37.167			0.0001	16			-56.0208	2.19034e-07	-56.0208	9.36203e-07			20.783	489
													0.89	99.6958	99.6054	37.236			0.0001	1			-56.0161	2.06658e-07	-56.0161	9.11686e-07			20.8	492
													0.895	99.6955	99.6027	37.3			0.0001	2			-56.0113	1.9555e-07	-56.0113	7.8124e-07			20.817	495
													0.9	99.693	99.5972	37.367			0.0001	18			-56.0065	2.5245e-07	-56.0065	9.19122e-07			20.833	504
													0.905	99.6928	99.5959	37.435			0.0001	-5			-56.0017	3.40169e-07	-56.0017	1.00177e-06			20.85	502
													0.91	99.6904	99.5905	37.502			0.0002	0			-55.9969	2.14407e-07	-55.9969	9.99722e-07			20.867	506
													0.915	99.6861	99.5892	37.567			0.0002	8			-55.9921	1.97838e-07	-55.9921	9.64491e-07			20.883	509
													0.92	99.686	99.5825	37.633			0.0002	-6			-55.9873	1.62035e-07	-55.9873	8.78637e-07			20.9	513
													0.925	99.6838	99.5798	37.699			0.0002	10			-55.9825	2.3485e-07	-55.9825	7.51377e-07			20.917	516
													0.93	99.6838	99.5757	37.765			0.0002	4			-55.9778	1.88599e-07	-55.9778	8.50553e-07			20.933	519
													0.935	99.6817	99.573	37.831			0.0002	-6			-55.973	1.53367e-07	-55.973	8.91265e-07			20.95	523
													0.94	99.6818	99.5689	37.897			0.0003	8			-55.9682	2.42551e-07	-55.9682	9.44697e-07			20.967	526
													0.945	99.6798	99.5662	37.962			0.0003	9			-55.9634	1.89468e-07	-55.9634	8.18537e-07			20.983	530
													0.95	99.68	99.5621	38.028			0.0003	2			-55.9586	2.82597e-07	-55.9586	8.86364e-07			21	533
													0.955	99.6758	99.5594	38.093			0.0003	11			-55.9538	2.8747e-07	-55.9538	9.94843e-07			21.017	537
													0.96	99.6759	99.5553	38.156			0.0003	-12			-55.949	1.32948e-07	-55.949	8.47464e-07			21.033	535
													0.965	99.6739	99.5527	38.224			0.0004	11			-55.9442	2.44808e-07	-55.9442	9.86715e-07			21.05	539
													0.97	99.674	99.5487	38.291			0.0004	9			-55.9395	2.72032e-07	-55.9395	9.63192e-07			21.067	542
													0.975	99.6719	99.5462	38.357			0.0004	-3			-55.9347	1.66905e-07	-55.9347	8.66095e-07			21.083	546
													0.98	99.67	99.5423	38.42			0.0004	-10			-55.9299	1.98357e-07	-55.9299	8.94796e-07			21.1	544
													0.985	99.6659	99.5398	38.488			0.0005	23			-55.9251	3.17818e-07	-55.9251	8.87446e-07			21.117	548
													0.99	99.664	99.5359	38.553			0.0005	8			-55.9203	2.90853e-07	-55.9203	9.02602e-07			21.133	551
													0.995	99.6642	99.5334	38.619			0.0005	-2			-55.9155	2.6074e-07	-55.9155	8.40973e-07			21.15	555
													1	99.6624	99.5309	38.683			0.0005	12			-55.9107	3.00742e-07	-55.9107	9.16573e-07			21.167	558
													1.005	99.6606	99.527	38.748			0.0006	-2			-55.9059	2.78942e-07	-55.9059	8.57765e-07			21.183	557
													1.01	99.6566	99.5245	38.814			0.0006	13			-55.9012	3.13587e-07	-55.9012	9.26468e-07			21.2	560
													1.015	99.6568	99.5233	38.878			0.0006	9			-55.8964	2.43894e-07	-55.8964	8.76583e-07			21.217	564
													1.02	99.6549	99.5181	38.944			0.0007	6			-55.8916	2.50271e-07	-55.8916	8.95604e-07			21.233	567
													1.025	99.6508	99.5169	39.008			0.0007	9			-55.8868	2.38998e-07	-55.8868	9.59205e-07			21.25	570
													1.03	99.6467	99.5116	39.076			0.0007	17			-55.882	3.29768e-07	-55.882	9.7191e-07			21.267	574
													1.035	99.6469	99.5105	39.141			0.0008	6			-55.8772	1.9506e-07	-55.8772	8.44846e-07			21.283	577
													1.04	99.645	99.5053	39.209			0.0008	7			-55.8724	1.70441e-07	-55.8724	9.05051e-07			21.3	576
													1.045	99.6432	99.5042	39.273			0.0008	10			-55.8676	3.19522e-07	-55.8676	9.77246e-07			21.317	579
													1.05	99.6372	99.5004	39.336			0.0009	20			-55.8629	3.39773e-07	-55.8629	8.94667e-07			21.333	583
													1.055	99.6376	99.4993	39.402			0.0009	6			-55.8581	2.87878e-07	-55.8581	1.01433e-06			21.35	586
													1.06	99.6359	99.494	39.469			0.0009	6			-55.8533	3.31776e-07	-55.8533	8.4084e-07			21.367	590
													1.065	99.6321	99.4916	39.53			0.001	-1			-55.8485	2.18129e-07	-55.8485	8.21776e-07			21.383	593
													1.07	99.6283	99.4877	39.593			0.001	1			-55.8437	2.25413e-07	-55.8437	8.57016e-07			21.4	597
													1.075	99.6288	99.4866	39.663			0.001	0			-55.8389	1.5753e-07	-55.8389	8.26424e-07			21.417	600
													1.08	99.6272	99.4815	39.727			0.0011	1			-55.8341	2.9999e-07	-55.8341	7.84726e-07			21.433	603
													1.085	99.6235	99.4791	39.789			0.0011	10			-55.8293	3.14139e-08	-55.8293	9.34952e-07			21.45	611
													1.09	99.6198	99.4753	39.851			0.0012	11			-55.8246	4.64709e-07	-55.8246	8.94921e-07			21.467	615
													1.095	99.6203	99.4743	39.914			0.0012	-2			-55.8198	3.58792e-07	-55.8198	9.29838e-07			21.483	618
													1.1	99.6165	99.4691	39.98			0.0012	10			-55.815	2.14852e-07	-55.815	8.0074e-07			21.5	622
													1.105	99.6148	99.4667	40.047			0.0013	11			-55.8102	3.344e-07	-55.8102	8.57637e-07			21.517	625
													1.11	99.6088	99.4629	40.108			0.0013	3			-55.8054	1.24991e-07	-55.8054	8.5148e-07			21.533	629
													1.115	99.6092	99.4618	40.173			0.0014	5			-55.8006	2.04185e-07	-55.8006	8.39771e-07			21.55	632
													1.12	99.6075	99.4567	40.238			0.0014	9			-55.7958	1.74249e-07	-55.7958	7.92291e-07			21.567	640
													1.125	99.6016	99.4557	40.303			0.0015	2			-55.791	2.41009e-07	-55.791	1.06533e-06			21.583	644
													1.13	99.6	99.4506	40.368			0.0015	17			-55.7863	7.92982e-08	-55.7863	7.163e-07			21.6	647
													1.135	99.6006	99.4497	40.43			0.0016	12			-55.7815	2.8811e-07	-55.7815	1.0918e-06			21.617	650
													1.14	99.5969	99.4446	40.492			0.0016	13			-55.7767	2.8721e-07	-55.7767	7.83154e-07			21.633	654
													1.145	99.5912	99.4395	40.556			0.0016	14			-55.7719	2.30196e-07	-55.7719	8.60163e-07			21.65	662
													1.15	99.5896	99.4385	40.62			0.0017	13			-55.7671	4.02995e-07	-55.7671	8.82145e-07			21.667	665
													1.155	99.5902	99.4334	40.684			0.0017	-5			-55.7623	2.9365e-07	-55.7623	9.64684e-07			21.683	669
													1.16	99.5844	99.4324	40.746			0.0018	-6			-55.7575	2.54753e-07	-55.7575	8.20361e-07			21.7	672
													1.165	99.5828	99.4273	40.807			0.0018	9			-55.7527	2.72338e-07	-55.7527	9.9153e-07			21.717	676
													1.17	99.579	99.4263	40.871			0.0019	-14			-55.748	3.9744e-07	-55.748	9.81703e-07			21.733	679
													1.175	99.5795	99.4213	40.94			0.002	6			-55.7432	1.75491e-07	-55.7432	9.73832e-07			21.75	682
													1.18	99.5737	99.419	41.001			0.002	5			-55.7384	3.41757e-07	-55.7384	1.01957e-06			21.767	691
													1.185	99.5722	99.414	41.061			0.0021	14			-55.7336	2.50603e-07	-55.7336	8.14017e-07			21.783	694
													1.19	99.5707	99.4131	41.125			0.0021	10			-55.7288	1.75778e-07	-55.7288	8.54804e-07			21.8	697
													1.195	99.5713	99.408	41.19			0.0022	1			-55.724	2.50749e-07	-55.724	8.53547e-07			21.817	701
													1.2	99.5655	99.4057	41.249			0.0022	-2			-55.7192	2.47262e-07	-55.7192	8.0364e-07			21.833	704
													1.205	99.5639	99.4007	41.312			0.0023	-2			-55.7144	1.60099e-07	-55.7144	9.122e-07			21.85	708
													1.21	99.5581	99.3998	41.378			0.0023	10			-55.7097	2.95394e-07	-55.7097	9.67352e-07			21.867	711
													1.215	99.5586	99.3947	41.44			0.0024	17			-55.7049	4.05991e-07	-55.7049	9.5043e-07			21.883	714
													1.22	99.5571	99.3911	41.5			0.0025	-2			-55.7001	2.12557e-07	-55.7001	7.01072e-07			21.9	713
													1.225	99.5554	99.3874	41.564			0.0025	7			-55.6953	2.38469e-07	-55.6953	8.99733e-07			21.917	717
													1.23	99.5496	99.3837	41.628			0.0026	7			-55.6905	3.15884e-07	-55.6905	8.26433e-07			21.933	720
													1.235	99.55	99.3787	41.689			0.0026	2			-55.6857	3.28105e-07	-55.6857	1.04198e-06			21.95	723
													1.24	99.5484	99.3764	41.752			0.0027	11			-55.6809	2.24335e-07	-55.6809	9.67268e-07			21.967	727
													1.245	99.5447	99.3714	41.817			0.0028	-6			-55.6762	2.64215e-07	-55.6762	9.50514e-07			21.983	730
													1.25	99.5389	99.3692	41.878			0.0028	0			-55.6714	2.45728e-07	-55.6714	1.08537e-06			22	729
													1.255	99.5395	99.3642	41.941			0.0029	39			-55.6666	2.28009e-07	-55.6666	9.70312e-07			22.017	732
													1.26	99.538	99.3606	42.002			0.0029	4			-55.6618	1.8904e-07	-55.6618	9.54835e-07			22.033	736
													1.265	99.5323	99.3542	42.064			0.003	6			-55.657	1.80187e-07	-55.657	8.94009e-07			22.05	735
													1.27	99.5308	99.3533	42.125			0.0031	12			-55.6522	2.09573e-07	-55.6522	9.66134e-07			22.067	738
													1.275	99.5293	99.347	42.188			0.0031	6			-55.6474	2.42916e-07	-55.6474	7.75258e-07			22.083	741
													1.28	99.5236	99.3461	42.248			0.0032	-4			-55.6426	3.34226e-07	-55.6426	9.15397e-07			22.1	740
													1.285	99.5243	99.3397	42.311			0.0033	22			-55.6379	2.80496e-07	-55.6379	8.50125e-07			22.117	744
													1.29	99.5228	99.3389	42.371			0.0033	8			-55.6331	2.68409e-07	-55.6331	9.2559e-07			22.133	742
													1.295	99.5193	99.334	42.433			0.0034	0			-55.6283	1.57311e-07	-55.6283	9.7226e-07			22.15	746
													1.3	99.5157	99.3304	42.494			0.0035	16			-55.6235	3.03369e-07	-55.6235	8.85759e-07			22.167	745
													1.305	99.5143	99.3268	42.554			0.0036	2			-55.6187	3.30487e-07	-55.6187	8.48273e-07			22.183	748
													1.31	99.5109	99.3246	42.617			0.0036	-10			-55.6139	2.61813e-07	-55.6139	9.04592e-07			22.2	747
													1.315	99.5074	99.321	42.676			0.0037	22			-55.6091	1.50985e-07	-55.6091	8.98028e-07			22.217	750
													1.32	99.506	99.3174	42.736			0.0038	5			-55.6043	3.20059e-07	-55.6043	8.4639e-07			22.233	749
													1.325	99.5047	99.3151	42.795			0.0038	-5			-55.5996	2.74409e-07	-55.5996	8.6944e-07			22.25	752
													1.33	99.497	99.3115	42.855			0.0039	2			-55.5948	1.70467e-07	-55.5948	1.05622e-06			22.267	751
													1.335	99.4956	99.3066	42.919			0.004	12			-55.59	1.23965e-07	-55.59	9.49315e-07			22.283	754
													1.34	99.49	99.3057	42.977			0.0041	15			-55.5852	1.95148e-07	-55.5852	1.01677e-06			22.3	753
													1.345	99.4887	99.3007	43.036			0.0041	10			-55.5804	3.90879e-07	-55.5804	8.05494e-07			22.317	757
													1.35	99.4809	99.2985	43.095			0.0042	10			-55.5756	4.8359e-07	-55.5756	8.54285e-07			22.333	755
													1.355	99.4795	99.2935	43.155			0.0043	-5			-55.5708	2.12407e-07	-55.5708	8.70192e-07			22.35	759
													1.36	99.476	99.2913	43.216			0.0044	9			-55.566	2.73576e-07	-55.566	1.09525e-06			22.367	758
													1.365	99.4725	99.2863	43.276			0.0045	5			-55.5613	2.11383e-07	-55.5613	9.24235e-07			22.383	756
													1.37	99.4668	99.2827	43.335			0.0045	3			-55.5565	4.26668e-07	-55.5565	9.92672e-07			22.4	760
													1.375	99.4633	99.2791	43.393			0.0046	17			-55.5517	3.57472e-07	-55.5517	8.14322e-07			22.417	758
													1.38	99.4576	99.2755	43.454			0.0047	6			-55.5469	1.02751e-07	-55.5469	9.2416e-07			22.433	762
													1.385	99.454	99.2692	43.514			0.0048	-11			-55.5421	2.94242e-07	-55.5421	8.06553e-07			22.45	765
													1.39	99.4482	99.2683	43.571			0.0049	15			-55.5373	4.02352e-07	-55.5373	9.25492e-07			22.467	764
													1.395	99.4424	99.2619	43.633			0.0049	7			-55.5325	1.81078e-07	-55.5325	1.00908e-06			22.483	763
													1.4	99.4388	99.2583	43.694			0.005	3			-55.5277	3.5315e-07	-55.5277	9.16552e-07			22.5	766
													1.405	99.4353	99.2519	43.756			0.0051	16			-55.523	4.05456e-07	-55.523	9.78739e-07			22.517	765
													1.41	99.4297	99.2497	43.81			0.0052	-4			-55.5182	2.20587e-07	-55.5182	1.04565e-06			22.533	768
													1.415	99.4243	99.2435	43.87			0.0053	-7			-55.5134	3.2725e-07	-55.5134	7.56825e-07			22.55	772
													1.42	99.4209	99.2427	43.925			0.0054	6			-55.5086	1.86504e-07	-55.5086	8.28497e-07			22.567	770
													1.425	99.4174	99.2364	43.984			0.0055	-8			-55.5038	3.16675e-07	-55.5038	9.09919e-07			22.583	774
													1.43	99.4118	99.2328	44.044			0.0056	-2			-55.499	1.53784e-07	-55.499	8.79625e-07			22.6	777
													1.435	99.4082	99.2279	44.099			0.0056	11			-55.4942	1.19701e-07	-55.4942	9.87437e-07			22.617	781
													1.44	99.4047	99.2257	44.162			0.0057	4			-55.4894	1.60541e-07	-55.4894	8.51459e-07			22.633	779
													1.445	99.4032	99.2207	44.22			0.0058	-4			-55.4847	2.7064e-07	-55.4847	9.88756e-07			22.65	783
													1.45	99.3976	99.2184	44.276			0.0059	0			-55.4799	1.90717e-08	-55.4799	8.65125e-07			22.667	786
													1.455	99.3963	99.2134	44.334			0.006	2			-55.4751	1.81053e-07	-55.4751	6.40436e-07			22.683	790
													1.46	99.3907	99.2125	44.393			0.0061	-8			-55.4703	1.12891e-07	-55.4703	9.49571e-07			22.7	793
													1.465	99.3894	99.2074	44.45			0.0062	18			-55.4655	2.17305e-07	-55.4655	7.13233e-07			22.717	797
													1.47	99.3817	99.2038	44.507			0.0063	-6			-55.4607	2.117e-07	-55.4607	7.6952e-07			22.733	800
													1.475	99.3803	99.2002	44.562			0.0064	-2			-55.4559	2.84682e-07	-55.4559	1.0064e-06			22.75	799
													1.48	99.3767	99.1967	44.622			0.0065	6			-55.4511	3.88873e-07	-55.4511	9.86888e-07			22.767	807
													1.485	99.371	99.1918	44.679			0.0066	4			-55.4464	1.90789e-07	-55.4464	8.60022e-07			22.783	806
													1.49	99.3695	99.1898	44.738			0.0067	-3			-55.4416	3.53261e-07	-55.4416	1.04261e-06			22.8	814
													1.495	99.3617	99.185	44.793			0.0068	10			-55.4368	2.31782e-07	-55.4368	8.2558e-07			22.817	817
													1.5	99.3603	99.1829	44.855			0.0069	-6			-55.432	2.04455e-07	-55.432	9.32014e-07			22.833	821
													1.505	99.3547	99.178	44.908			0.007	13			-55.4272	3.25734e-07	-55.4272	1.08409e-06			22.85	824
													1.51	99.3534	99.1744	44.966			0.0071	6			-55.4224	3.13914e-08	-55.4224	8.91671e-07			22.867	827
													1.515	99.3457	99.1709	45.02			0.0072	2			-55.4176	2.86386e-07	-55.4176	9.18424e-07			22.883	831
													1.52	99.3444	99.1672	45.078			0.0073	11			-55.4128	2.74547e-07	-55.4128	9.29459e-07			22.9	839
													1.525	99.3409	99.1623	45.135			0.0074	15			-55.4081	1.39818e-07	-55.4081	1.00743e-06			22.917	842
													1.53	99.3374	99.1614	45.191			0.0075	1			-55.4033	4.65158e-07	-55.4033	9.27634e-07			22.933	846
													1.535	99.3339	99.1551	45.247			0.0076	-5			-55.3985	2.36973e-07	-55.3985	9.38161e-07			22.95	854
													1.54	99.3326	99.1542	45.303			0.0077	12			-55.3937	1.39212e-07	-55.3937	1.00512e-06			22.967	857
													1.545	99.3249	99.1479	45.362			0.0078	-1			-55.3889	6.43879e-08	-55.3889	7.37302e-07			22.983	861
													1.55	99.3236	99.147	45.412			0.0079	-9			-55.3841	4.9741e-07	-55.3841	9.74825e-07			23	869
													1.555	99.318	99.142	45.469			0.008	2			-55.3793	3.44443e-07	-55.3793	1.23027e-06			23.017	872
													1.56	99.3166	99.1385	45.527			0.0081	13			-55.3745	2.51727e-07	-55.3745	1.03902e-06			23.033	880
													1.565	99.3109	99.135	45.58			0.0082	7			-55.3698	3.15383e-07	-55.3698	9.30943e-07			23.05	888
													1.57	99.3094	99.1315	45.639			0.0083	6			-55.365	1.88204e-07	-55.365	9.53606e-07			23.067	892
													1.575	99.3059	99.1266	45.693			0.0084	10			-55.3602	3.70522e-07	-55.3602	1.15803e-06			23.083	900
													1.58	99.3066	99.1244	45.749			0.0085	5			-55.3554	6.69407e-08	-55.3554	9.08957e-07			23.1	908
													1.585	99.3032	99.1194	45.805			0.0086	1			-55.3506	3.89582e-07	-55.3506	9.06028e-07			23.117	911
													1.59	99.2997	99.1171	45.86			0.0087	-1			-55.3458	4.17991e-07	-55.3458	9.72479e-07			23.133	920
													1.595	99.2984	99.112	45.912			0.0089	4			-55.341	2.84113e-07	-55.341	1.13737e-06			23.15	928
													1.6	99.295	99.1084	45.966			0.009	13			-55.3362	1.90343e-07	-55.3362	9.26333e-07			23.167	936
													1.605	99.2915	99.1047	46.024			0.0091	-13			-55.3315	7.12366e-08	-55.3315	1.05351e-06			23.183	939
													1.61	99.2922	99.0998	46.076			0.0092	15			-55.3267	2.684e-07	-55.3267	9.74176e-07			23.2	947
													1.615	99.2908	99.0962	46.133			0.0093	11			-55.3219	3.61316e-07	-55.3219	9.61134e-07			23.217	960
													1.62	99.2851	99.094	46.186			0.0094	-7			-55.3171	5.01952e-07	-55.3171	9.11978e-07			23.233	968
													1.625	99.2836	99.089	46.241			0.0095	-4			-55.3123	4.80335e-07	-55.3123	9.31672e-07			23.25	972
													1.63	99.2822	99.0827	46.296			0.0097	6			-55.3075	2.58898e-07	-55.3075	8.73864e-07			23.267	984
													1.635	99.2787	99.0804	46.349			0.0098	-2			-55.3027	3.34777e-07	-55.3027	1.0009e-06			23.283	993
													1.64	99.2772	99.0754	46.406			0.0099	-7			-55.2979	7.14955e-08	-55.2979	8.39422e-07			23.3	1001
													1.645	99.2737	99.0718	46.459			0.01	4			-55.2932	1.94175e-07	-55.2932	8.46996e-07			23.317	1009
													1.65	99.2744	99.0682	46.512			0.0101	-6			-55.2884	3.22325e-07	-55.2884	8.39096e-07			23.333	1022
													1.655	99.2709	99.0645	46.565			0.0103	5			-55.2836	2.39968e-07	-55.2836	1.08773e-06			23.35	1030
													1.66	99.2674	99.0581	46.62			0.0104	9			-55.2788	1.24483e-07	-55.2788	8.12508e-07			23.367	1038
													1.665	99.266	99.0559	46.675			0.0105	-13			-55.274	2.4923e-07	-55.274	1.13275e-06			23.383	1050
													1.67	99.2625	99.0508	46.729			0.0106	3			-55.2692	6.00562e-08	-55.2692	9.53024e-07			23.4	1059
													1.675	99.259	99.0471	46.779			0.0107	13			-55.2644	3.3567e-07	-55.2644	9.33793e-07			23.417	1067
													1.68	99.2597	99.0407	46.833			0.0109	-12			-55.2596	3.90093e-07	-55.2596	9.33388e-07			23.433	1079
													1.685	99.2583	99.0398	46.885			0.011	4			-55.2549	2.50716e-07	-55.2549	8.84985e-07			23.45	1088
													1.69	99.2547	99.0334	46.942			0.0111	-2			-55.2501	1.39268e-07	-55.2501	9.4638e-07			23.467	1100
													1.695	99.2511	99.0312	46.994			0.0112	5			-55.2453	1.26163e-07	-55.2453	7.57346e-07			23.483	1108
													1.7	99.2496	99.0249	47.047			0.0114	8			-55.2405	1.78666e-07	-55.2405	1.06167e-06			23.5	1121
													1.705	99.2439	99.0212	47.1			0.0115	26			-55.2357	3.33607e-08	-55.2357	8.79542e-07			23.517	1134
													1.71	99.2446	99.0162	47.153			0.0116	5			-55.2309	2.50661e-07	-55.2309	1.15719e-06			23.533	1142
													1.715	99.241	99.0125	47.206			0.0118	10			-55.2261	2.09776e-07	-55.2261	9.22019e-07			23.55	1155
													1.72	99.2374	99.006	47.26			0.0119	14			-55.2213	5.79339e-07	-55.2213	8.20217e-07			23.567	1168
													1.725	99.2317	99.0008	47.311			0.012	1			-55.2166	3.23505e-07	-55.2166	1.0382e-06			23.583	1180
													1.73	99.2281	98.9957	47.364			0.0121	-2			-55.2118	4.59205e-07	-55.2118	1.04093e-06			23.6	1189
													1.735	99.2245	98.9906	47.417			0.0123	6			-55.207	5.33073e-07	-55.207	9.8575e-07			23.617	1201
													1.74	99.2229	98.9842	47.47			0.0124	-11			-55.2022	1.15662e-07	-55.2022	9.82388e-07			23.633	1214
													1.745	99.2172	98.982	47.523			0.0125	6			-55.1974	4.54956e-07	-55.1974	8.03164e-07			23.65	1227
													1.75	99.2135	98.9756	47.575			0.0127	21			-55.1926	2.281e-07	-55.1926	8.76159e-07			23.667	1240
													1.755	99.2077	98.972	47.629			0.0128	15			-55.1878	4.19041e-07	-55.1878	9.22152e-07			23.683	1248
													1.76	99.2063	98.9655	47.682			0.0129	-1			-55.1831	3.55425e-07	-55.1831	1.19213e-06			23.7	1261
													1.765	99.1985	98.9646	47.733			0.0131	14			-55.1783	2.41618e-07	-55.1783	6.08635e-07			23.717	1273
													1.77	99.1971	98.9582	47.784			0.0132	2			-55.1735	4.82386e-08	-55.1735	7.34718e-07			23.733	1286
													1.775	99.1914	98.9572	47.837			0.0134	5			-55.1687	2.03401e-07	-55.1687	7.4316e-07			23.75	1299
													1.78	99.1899	98.9509	47.887			0.0135	7			-55.1639	4.16581e-07	-55.1639	1.19966e-06			23.767	1312
													1.785	99.1821	98.9499	47.938			0.0136	13			-55.1591	3.16662e-07	-55.1591	1.09537e-06			23.783	1325
													1.79	99.1805	98.9448	47.992			0.0138	12			-55.1543	2.93764e-07	-55.1543	9.18655e-07			23.8	1333
													1.795	99.1726	98.9411	48.045			0.0139	7			-55.1495	3.77959e-07	-55.1495	8.43731e-07			23.817	1345
													1.8	99.171	98.9346	48.096			0.014	0			-55.1448	3.32299e-07	-55.1448	1.00351e-06			23.833	1358
													1.805	99.1631	98.9322	48.147			0.0142	12			-55.14	2.16491e-07	-55.14	1.26464e-06			23.85	1371
													1.81	99.1615	98.9271	48.201			0.0143	6			-55.1352	2.60005e-07	-55.1352	7.96041e-07			23.867	1384
													1.815	99.1579	98.9248	48.25			0.0145	1			-55.1304	3.49996e-07	-55.1304	1.03399e-06			23.883	1397
													1.82	99.1542	98.9185	48.303			0.0146	3			-55.1256	2.80291e-07	-55.1256	8.05993e-07			23.9	1409
													1.825	99.1484	98.9162	48.356			0.0148	13			-55.1208	4.03491e-07	-55.1208	1.05455e-06			23.917	1422
													1.83	99.1448	98.9098	48.405			0.0149	-1			-55.116	2.51623e-07	-55.116	9.32928e-07			23.933	1435
													1.835	99.1434	98.9075	48.458			0.0151	-1			-55.1112	3.78389e-07	-55.1112	9.16252e-07			23.95	1448
													1.84	99.142	98.901	48.508			0.0152	-10			-55.1065	4.20987e-07	-55.1065	8.29676e-07			23.967	1460
													1.845	99.1342	98.9	48.559			0.0153	6			-55.1017	4.75605e-07	-55.1017	9.38846e-07			23.983	1469
													1.85	99.1349	98.8949	48.606			0.0155	0			-55.0969	5.6053e-07	-55.0969	8.37069e-07			24	1486
													1.855	99.1312	98.8912	48.659			0.0156	7			-55.0921	5.47906e-07	-55.0921	8.33406e-07			24.017	1494
													1.86	99.1318	98.8847	48.71			0.0158	6			-55.0873	1.20359e-07	-55.0873	9.79715e-07			24.033	1507
													1.865	99.1259	98.8837	48.76			0.0159	0			-55.0825	2.63818e-07	-55.0825	9.39014e-07			24.05	1520
													1.87	99.1243	98.8786	48.813			0.0161	9			-55.0777	2.63027e-07	-55.0777	8.59203e-07			24.067	1537
													1.875	99.1227	98.8763	48.864			0.0162	11			-55.0729	3.43409e-07	-55.0729	1.09755e-06			24.083	1545
													1.88	99.1232	98.8698	48.913			0.0164	0			-55.0682	1.57766e-07	-55.0682	8.12889e-07			24.1	1558
													1.885	99.1174	98.8688	48.965			0.0165	7			-55.0634	2.71164e-07	-55.0634	9.91336e-07			24.117	1571
													1.89	99.1158	98.8636	49.015			0.0167	7			-55.0586	2.75652e-07	-55.0586	9.57871e-07			24.133	1584
													1.895	99.1143	98.8598	49.066			0.0169	5			-55.0538	3.18579e-07	-55.0538	7.98347e-07			24.15	1596
													1.9	99.1148	98.8533	49.116			0.017	15			-55.049	7.96759e-07	-55.049	1.08949e-06			24.167	1609
													1.905	99.1089	98.8522	49.166			0.0172	12			-55.0442	4.08315e-07	-55.0442	1.11925e-06			24.183	1622
													1.91	99.1073	98.8471	49.218			0.0173	20			-55.0394	3.79486e-07	-55.0394	1.0689e-06			24.2	1635
													1.915	99.1015	98.8448	49.268			0.0175	9			-55.0346	4.63188e-07	-55.0346	8.21321e-07			24.217	1648
													1.92	99.0999	98.8384	49.318			0.0176	7			-55.0299	3.51e-07	-55.0299	1.23842e-06			24.233	1660
													1.925	99.1004	98.8374	49.368			0.0178	9			-55.0251	4.77725e-07	-55.0251	1.18277e-06			24.25	1673
													1.93	99.0968	98.8323	49.421			0.018	5			-55.0203	2.57981e-07	-55.0203	9.22602e-07			24.267	1686
													1.935	99.0911	98.8273	49.467			0.0181	4			-55.0155	5.27447e-07	-55.0155	7.59511e-07			24.283	1699
													1.94	99.0897	98.8222	49.517			0.0183	0			-55.0107	3.68005e-07	-55.0107	9.13484e-07			24.3	1711
													1.945	99.084	98.8198	49.567			0.0184	-2			-55.0059	3.00541e-07	-55.0059	8.3466e-07			24.317	1724
													1.95	99.0804	98.8134	49.614			0.0186	3			-55.0011	2.51304e-07	-55.0011	7.92671e-07			24.333	1737
													1.955	99.0788	98.8096	49.664			0.0188	-6			-54.9963	1.74597e-07	-54.9963	1.19062e-06			24.35	1750
													1.96	99.073	98.8031	49.714			0.0189	10			-54.9916	2.98937e-07	-54.9916	1.1136e-06			24.367	1763
													1.965	99.0714	98.8007	49.763			0.0191	5			-54.9868	4.83795e-07	-54.9868	6.71516e-07			24.383	1775
													1.97	99.0655	98.7955	49.815			0.0192	3			-54.982	4.65218e-08	-54.982	7.90807e-07			24.4	1783
													1.975	99.0639	98.7931	49.863			0.0194	20			-54.9772	2.87282e-07	-54.9772	7.39947e-07			24.417	1796
													1.98	99.056	98.7866	49.913			0.0196	4			-54.9724	1.2902e-07	-54.9724	1.12732e-06			24.433	1809
													1.985	99.0545	98.7828	49.962			0.0197	5			-54.9676	3.60632e-07	-54.9676	8.10239e-07			24.45	1822
													1.99	99.0508	98.7776	50.01			0.0199	10			-54.9628	2.68912e-07	-54.9628	1.50354e-06			24.467	1835
													1.995	99.0471	98.7752	50.058			0.0201	-1			-54.958	3.6604e-07	-54.958	1.47611e-06			24.483	1847
													2	99.0434	98.7687	50.108			0.0203	9			-54.9533	3.77214e-07	-54.9533	1.08215e-06			24.5	1860
													2.005	99.0418	98.7649	50.159			0.0204	4			-54.9485	3.82224e-07	-54.9485	7.90433e-07			24.517	1868
													2.01	99.0359	98.7611	50.206			0.0206	-1			-54.9437	5.01779e-07	-54.9437	9.13814e-07			24.533	1881
													2.015	99.0342	98.7573	50.255			0.0208	4			-54.9389	5.90738e-07	-54.9389	9.60928e-07			24.55	1894
													2.02	99.0261	98.7509	50.303			0.0209	31			-54.9341	3.02253e-07	-54.9341	8.23305e-07			24.567	1907
													2.025	99.0244	98.7498	50.356			0.0211	-3			-54.9293	4.13012e-07	-54.9293	8.73107e-07			24.583	1919
													2.03	99.0185	98.7434	50.403			0.0213	0			-54.9245	5.63375e-07	-54.9245	8.67172e-07			24.6	1932
													2.035	99.0147	98.7396	50.456			0.0215	13			-54.9197	2.82232e-07	-54.9197	9.81438e-07			24.617	1940
													2.04	99.0089	98.7359	50.5			0.0216	4			-54.915	6.36737e-07	-54.915	8.71326e-07			24.633	1953
													2.045	99.0052	98.7321	50.551			0.0218	0			-54.9102	3.20659e-07	-54.9102	7.99257e-07			24.65	1966
													2.05	98.9993	98.727	50.597			0.022	31			-54.9054	3.66424e-07	-54.9054	7.64556e-07			24.667	1979
													2.055	98.9977	98.7245	50.647			0.0222	-1			-54.9006	3.60303e-07	-54.9006	9.41463e-07			24.683	1987
													2.06	98.994	98.718	50.697			0.0223	1			-54.8958	4.95194e-07	-54.8958	6.41917e-07			24.7	2000
													2.065	98.9902	98.7142	50.744			0.0225	8			-54.891	5.50849e-07	-54.891	8.91914e-07			24.717	2012
													2.07	98.9865	98.7103	50.793			0.0227	1			-54.8862	8.49009e-08	-54.8862	1.09152e-06			24.733	2025
													2.075	98.9848	98.7065	50.839			0.0229	13			-54.8814	1.15389e-07	-54.8814	6.62322e-07			24.75	2033
													2.08	98.9766	98.6999	50.887			0.0231	6			-54.8767	4.29995e-07	-54.8767	8.7426e-07			24.767	2046
													2.085	98.9748	98.6975	50.939			0.0232	12			-54.8719	6.9374e-07	-54.8719	1.05792e-06			24.783	2059
													2.09	98.9688	98.6922	50.991			0.0234	5			-54.8671	5.44931e-07	-54.8671	6.16843e-07			24.8	2072
													2.095	98.967	98.6857	51.036			0.0236	7			-54.8623	3.50087e-07	-54.8623	8.91998e-07			24.817	2084
													2.1	98.9611	98.6818	51.085			0.0238	-1			-54.8575	3.30988e-07	-54.8575	1.30746e-06			24.833	2097
													2.105	98.9594	98.678	51.136			0.024	1			-54.8527	3.84185e-07	-54.8527	1.35418e-06			24.85	2105
													2.11	98.9556	98.6742	51.181			0.0241	4			-54.8479	1.80151e-07	-54.8479	7.79389e-07			24.867	2118
													2.115	98.9518	98.6676	51.234			0.0243	-6			-54.8431	3.10856e-07	-54.8431	1.05607e-06			24.883	2131
													2.12	98.9459	98.6665	51.277			0.0245	-1			-54.8384	1.53652e-07	-54.8384	1.12981e-06			24.9	2148
													2.125	98.9421	98.6599	51.324			0.0247	13			-54.8336	3.29458e-07	-54.8336	9.26884e-07			24.917	2161
													2.13	98.9383	98.6589	51.375			0.0249	4			-54.8288	7.31476e-08	-54.8288	1.07407e-06			24.933	2174
													2.135	98.9365	98.6523	51.425			0.0251	-6			-54.824	2.59585e-07	-54.824	1.25002e-06			24.95	2191
													2.14	98.9305	98.6485	51.471			0.0253	-5			-54.8192	3.90612e-07	-54.8192	4.91499e-07			24.967	2204
													2.145	98.9287	98.6419	51.522			0.0255	12			-54.8144	4.40847e-07	-54.8144	9.91786e-07			24.983	2222
													2.15	98.9227	98.6408	51.568			0.0256	10			-54.8096	3.10216e-07	-54.8096	7.55851e-07			25	2244
													2.155	98.923	98.6343	51.618			0.0258	6			-54.8048	1.61418e-07	-54.8048	9.6011e-07			25.017	2261
													2.16	98.9169	98.6304	51.666			0.026	8			-54.8001	1.39598e-07	-54.8001	7.92245e-07			25.033	2283
													2.165	98.913	98.6239	51.714			0.0262	8			-54.7953	1.47151e-07	-54.7953	9.81338e-07			25.05	2305
													2.17	98.9091	98.6228	51.765			0.0264	8			-54.7905	5.2952e-07	-54.7905	1.10047e-06			25.067	2332
													2.175	98.9096	98.6162	51.812			0.0266	-10			-54.7857	6.03064e-07	-54.7857	8.97806e-07			25.083	2359
													2.18	98.9079	98.6138	51.859			0.0268	7			-54.7809	5.09868e-08	-54.7809	1.0619e-06			25.1	2386
													2.185	98.902	98.6086	51.906			0.027	1			-54.7761	2.82843e-07	-54.7761	1.21126e-06			25.117	2417
													2.19	98.8982	98.6048	51.955			0.0272	-3			-54.7713	2.86382e-07	-54.7713	9.47841e-07			25.133	2454
													2.195	98.8943	98.5982	52.002			0.0274	6			-54.7665	6.03177e-07	-54.7665	1.07777e-06			25.15	2490
													2.2	98.8925	98.5957	52.05			0.0276	9			-54.7618	2.75986e-07	-54.7618	9.64054e-07			25.167	2526
													2.205	98.8928	98.589	52.098			0.0278	17			-54.757	3.19859e-07	-54.757	8.70629e-07			25.183	2567
													2.21	98.8889	98.5878	52.146			0.028	2			-54.7522	4.51101e-07	-54.7522	1.30328e-06			25.2	2608
													2.215	98.8828	98.5811	52.195			0.0282	15			-54.7474	2.648e-07	-54.7474	1.36134e-06			25.217	2649
													2.22	98.8789	98.5771	52.245			0.0284	2			-54.7426	5.22507e-07	-54.7426	7.36059e-07			25.233	2689
													2.225	98.875	98.5704	52.291			0.0286	4			-54.7378	4.95953e-07	-54.7378	9.1388e-07			25.25	2730
													2.23	98.8711	98.5693	52.34			0.0288	9			-54.733	3.20756e-07	-54.733	1.14106e-06			25.267	2771
													2.235	98.8693	98.5613	52.385			0.029	-11			-54.7282	6.08367e-07	-54.7282	4.93136e-07			25.283	2807
													2.24	98.8633	98.5575	52.437			0.0292	1			-54.7235	4.77062e-07	-54.7235	5.01877e-07			25.3	2839
													2.245	98.8616	98.5523	52.483			0.0294	13			-54.7187	1.23463e-07	-54.7187	9.66845e-07			25.317	2866
													2.25	98.8556	98.5498	52.531			0.0296	-3			-54.7139	2.82144e-07	-54.7139	1.08343e-06			25.333	2888
													2.255	98.8538	98.5432	52.578			0.0298	6			-54.7091	4.00715e-07	-54.7091	7.9047e-07			25.35	2905
													2.26	98.8458	98.5393	52.627			0.03	-12			-54.7043	1.8653e-07	-54.7043	1.22698e-06			25.367	2913
													2.265	98.844	98.5354	52.674			0.0302	7			-54.6995	2.93392e-07	-54.6995	5.27063e-07			25.383	2917
													2.27	98.8402	98.5315	52.719			0.0304	1			-54.6947	4.35015e-07	-54.6947	1.05839e-06			25.4	2911
													2.275	98.8362	98.5249	52.768			0.0306	13			-54.6899	2.07402e-07	-54.6899	1.16931e-06			25.417	2900
													2.28	98.8302	98.5224	52.817			0.0308	6			-54.6852	5.13295e-07	-54.6852	6.54138e-07			25.433	2880
													2.285	98.8263	98.5158	52.865			0.0311	-7			-54.6804	1.22636e-07	-54.6804	7.35112e-07			25.45	2851
													2.29	98.8202	98.5132	52.913			0.0313	13			-54.6756	5.52115e-07	-54.6756	8.99e-07			25.467	2822
													2.295	98.8163	98.5053	52.959			0.0315	2			-54.6708	4.79455e-07	-54.6708	1.12407e-06			25.483	2783
													2.3	98.8124	98.5041	53.007			0.0317	6			-54.666	1.768e-07	-54.666	1.03418e-06			25.5	2740
													2.305	98.8105	98.4974	53.053			0.0319	4			-54.6612	1.32325e-07	-54.6612	7.6809e-07			25.517	2691
													2.31	98.8044	98.4934	53.105			0.0321	13			-54.6564	6.008e-07	-54.6564	1.05375e-06			25.533	2643
													2.315	98.8025	98.4867	53.152			0.0323	6			-54.6517	3.92924e-07	-54.6517	9.80091e-07			25.55	2591
													2.32	98.7965	98.4841	53.199			0.0325	-3			-54.6469	5.49748e-07	-54.6469	1.31979e-06			25.567	2543
													2.325	98.7947	98.4788	53.246			0.0328	5			-54.6421	3.64852e-07	-54.6421	1.00746e-06			25.583	2490
													2.33	98.7907	98.4762	53.295			0.033	8			-54.6373	6.20051e-07	-54.6373	1.10925e-06			25.6	2437
													2.335	98.791	98.4696	53.342			0.0332	22			-54.6325	7.86478e-07	-54.6325	6.80386e-07			25.617	2394
													2.34	98.7829	98.4657	53.389			0.0334	-9			-54.6277	3.89e-07	-54.6277	6.3072e-07			25.633	2346
													2.345	98.781	98.4591	53.437			0.0336	9			-54.6229	6.72755e-07	-54.6229	7.5721e-07			25.65	2302
													2.35	98.777	98.458	53.484			0.0338	29			-54.6181	1.72344e-07	-54.6181	1.06614e-06			25.667	2264
													2.355	98.773	98.45	53.533			0.0341	7			-54.6134	1.96608e-07	-54.6134	1.33214e-06			25.683	2225
													2.36	98.7711	98.4474	53.581			0.0343	-2			-54.6086	2.34071e-07	-54.6086	1.29702e-06			25.7	2191
													2.365	98.7714	98.4407	53.631			0.0345	13			-54.6038	3.68603e-07	-54.6038	1.15329e-06			25.717	2161
													2.37	98.7654	98.4381	53.675			0.0347	8			-54.599	4.08161e-07	-54.599	8.51466e-07			25.733	2137
													2.375	98.7636	98.4314	53.724			0.0349	7			-54.5942	6.60941e-07	-54.5942	7.29322e-07			25.75	2112
													2.38	98.7576	98.4274	53.771			0.0352	11			-54.5894	1.97274e-07	-54.5894	1.01352e-06			25.767	2087
													2.385	98.758	98.4235	53.818			0.0354	17			-54.5846	4.55953e-07	-54.5846	1.4468e-06			25.783	2067
													2.39	98.7541	98.4196	53.866			0.0356	-3			-54.5798	2.60417e-07	-54.5798	7.62278e-07			25.8	2052
													2.395	98.7523	98.4129	53.91			0.0358	5			-54.5751	2.48988e-07	-54.5751	7.96488e-07			25.817	2037
													2.4	98.7483	98.4104	53.958			0.0361	15			-54.5703	2.35887e-07	-54.5703	9.00084e-07			25.833	2022
													2.405	98.7443	98.4051	54.009			0.0363	0			-54.5655	1.32266e-07	-54.5655	8.29773e-07			25.85	2011
													2.41	98.7424	98.4012	54.055			0.0365	9			-54.5607	2.53237e-07	-54.5607	7.21127e-07			25.867	1996
													2.415	98.7384	98.3945	54.104			0.0367	12			-54.5559	3.0533e-07	-54.5559	1.05054e-06			25.883	1985
													2.42	98.7344	98.3919	54.149			0.037	-1			-54.5511	2.30274e-07	-54.5511	1.60813e-06			25.9	1979
													2.425	98.7325	98.3866	54.199			0.0372	7			-54.5463	4.28895e-07	-54.5463	5.76844e-07			25.917	1968
													2.43	98.7243	98.384	54.245			0.0374	8			-54.5415	5.70951e-07	-54.5415	9.58142e-07			25.933	1958
													2.435	98.7246	98.3773	54.295			0.0377	3			-54.5368	6.17038e-07	-54.5368	7.65167e-07			25.95	1947
													2.44	98.7185	98.3734	54.341			0.0379	11			-54.532	4.63789e-07	-54.532	1.29032e-06			25.967	1937
													2.445	98.7145	98.3667	54.388			0.0381	4			-54.5272	9.32512e-07	-54.5272	1.29828e-06			25.983	1926
													2.45	98.7127	98.3654	54.435			0.0384	-5			-54.5224	4.88453e-07	-54.5224	1.19846e-06			26	1915
													2.455	98.7066	98.3572	54.484			0.0386	9			-54.5176	1.90573e-07	-54.5176	6.53257e-07			26.017	1905
													2.46	98.7047	98.3532	54.53			0.0388	8			-54.5128	1.97112e-07	-54.5128	1.18913e-06			26.033	1889
													2.465	98.7027	98.3479	54.578			0.0391	1			-54.508	3.63942e-07	-54.508	9.85127e-07			26.05	1879
													2.47	98.7029	98.3452	54.627			0.0393	4			-54.5032	3.49984e-07	-54.5032	1.91214e-07			26.067	1864
													2.475	98.6947	98.3386	54.675			0.0395	0			-54.4985	3.39451e-07	-54.4985	1.0379e-06			26.083	1848
													2.48	98.6928	98.3346	54.723			0.0398	1			-54.4937	2.89008e-07	-54.4937	1.02977e-06			26.1	1833
													2.485	98.6868	98.3307	54.769			0.04	-9			-54.4889	2.02489e-07	-54.4889	8.98276e-07			26.117	1818
													2.49	98.685	98.3268	54.818			0.0402	-2			-54.4841	3.67857e-07	-54.4841	1.24532e-06			26.133	1802
													2.495	98.6768	98.3202	54.863			0.0405	3			-54.4793	5.42845e-07	-54.4793	8.73482e-07			26.15	1782
													2.5	98.6749	98.3176	54.909			0.0407	5			-54.4745	2.1401e-07	-54.4745	1.08133e-06			26.167	1767
													2.505	98.6667	98.3123	54.959			0.041	4			-54.4697	2.85061e-07	-54.4697	7.04904e-07			26.183	1747
													2.51	98.6647	98.3083	55.006			0.0412	3			-54.4649	4.76214e-07	-54.4649	9.20351e-07			26.2	1732
													2.515	98.6585	98.3016	55.054			0.0414	7			-54.4602	6.7892e-07	-54.4602	6.23596e-07			26.217	1712
													2.52	98.6544	98.2991	55.102			0.0417	1			-54.4554	1.67649e-07	-54.4554	8.11865e-07			26.233	1696
													2.525	98.6482	98.2938	55.153			0.0419	1			-54.4506	5.12283e-07	-54.4506	1.10487e-06			26.25	1681
													2.53	98.6441	98.2913	55.197			0.0422	6			-54.4458	5.1802e-07	-54.4458	9.76802e-07			26.267	1666
													2.535	98.638	98.2847	55.245			0.0424	9			-54.441	5.0651e-07	-54.441	9.39086e-07			26.283	1651
													2.54	98.6361	98.2807	55.297			0.0427	-7			-54.4362	1.78673e-07	-54.4362	1.18537e-06			26.3	1635
													2.545	98.6279	98.2754	55.342			0.0429	7			-54.4314	2.14509e-07	-54.4314	1.26478e-06			26.317	1620
													2.55	98.626	98.2728	55.388			0.0432	3			-54.4266	5.05895e-07	-54.4266	1.22579e-06			26.333	1609
													2.555	98.6221	98.2661	55.437			0.0434	-1			-54.4219	9.34507e-07	-54.4219	9.03684e-07			26.35	1599
													2.56	98.618	98.2622	55.482			0.0436	13			-54.4171	4.48402e-07	-54.4171	6.65208e-07			26.367	1588
													2.565	98.6139	98.2555	55.533			0.0439	-7			-54.4123	4.91235e-07	-54.4123	1.29291e-06			26.383	1577
													2.57	98.612	98.2487	55.579			0.0441	-5			-54.4075	6.63204e-07	-54.4075	1.22942e-06			26.4	1572
													2.575	98.6058	98.2461	55.628			0.0444	9			-54.4027	2.14185e-07	-54.4027	1.42807e-06			26.417	1566
													2.58	98.6038	98.2407	55.678			0.0446	9			-54.3979	4.45587e-07	-54.3979	7.65841e-07			26.433	1560
													2.585	98.5977	98.238	55.725			0.0449	7			-54.3931	4.79172e-07	-54.3931	1.08437e-06			26.45	1558
													2.59	98.5959	98.2313	55.77			0.0452	9			-54.3883	4.85937e-07	-54.3883	9.77794e-07			26.467	1552
													2.595	98.5919	98.2273	55.819			0.0454	-1			-54.3836	3.03734e-07	-54.3836	7.29743e-07			26.483	1551
													2.6	98.5879	98.2206	55.867			0.0457	-1			-54.3788	2.85214e-07	-54.3788	1.10768e-06			26.5	1555
													2.605	98.5839	98.2181	55.913			0.0459	12			-54.374	5.13718e-07	-54.374	4.53063e-07			26.517	1558
													2.61	98.582	98.2114	55.961			0.0462	25			-54.3692	2.38203e-07	-54.3692	1.05954e-06			26.533	1566
													2.615	98.5778	98.2074	56.008			0.0464	-2			-54.3644	2.80031e-07	-54.3644	8.77236e-07			26.55	1579
													2.62	98.578	98.2007	56.058			0.0467	5			-54.3596	2.23697e-07	-54.3596	5.47371e-07			26.567	1596
													2.625	98.5718	98.198	56.109			0.0469	7			-54.3548	3.80131e-07	-54.3548	1.09493e-06			26.583	1619
													2.63	98.5678	98.1913	56.155			0.0472	-7			-54.35	5.55526e-07	-54.35	6.92754e-07			26.6	1641
													2.635	98.5659	98.1873	56.203			0.0475	10			-54.3453	4.40708e-07	-54.3453	8.83247e-07			26.617	1672
													2.64	98.5662	98.1806	56.246			0.0477	6			-54.3405	1.56506e-07	-54.3405	5.17046e-07			26.633	1708
													2.645	98.5622	98.178	56.297			0.048	0			-54.3357	3.65038e-07	-54.3357	1.00108e-06			26.65	1745
													2.65	98.5581	98.1726	56.343			0.0482	1			-54.3309	6.55234e-07	-54.3309	1.02752e-06			26.667	1790
													2.655	98.554	98.1687	56.394			0.0485	3			-54.3261	7.19573e-07	-54.3261	5.72471e-07			26.683	1836
													2.66	98.552	98.162	56.441			0.0488	-3			-54.3213	6.45734e-07	-54.3213	1.15848e-06			26.7	1881
													2.665	98.5458	98.1607	56.491			0.049	7			-54.3165	2.47417e-07	-54.3165	1.37621e-06			26.717	1927
													2.67	98.5439	98.1539	56.537			0.0493	-1			-54.3117	1.07077e-07	-54.3117	1.24354e-06			26.733	1972
													2.675	98.5419	98.1513	56.585			0.0496	-1			-54.307	5.90452e-07	-54.307	3.56871e-07			26.75	2013
													2.68	98.5421	98.1459	56.632			0.0498	16			-54.3022	7.39757e-07	-54.3022	1.34233e-06			26.767	2054
													2.685	98.5338	98.1419	56.682			0.0501	-7			-54.2974	2.85522e-07	-54.2974	1.17751e-06			26.783	2086
													2.69	98.5318	98.1378	56.73			0.0504	4			-54.2926	5.1624e-07	-54.2926	9.75688e-07			26.8	2112
													2.695	98.5278	98.1338	56.777			0.0506	13			-54.2878	3.11748e-07	-54.2878	1.47719e-06			26.817	2135
													2.7	98.5258	98.1271	56.828			0.0509	4			-54.283	7.68475e-07	-54.283	6.57771e-07			26.833	2143
													2.705	98.5218	98.1259	56.873			0.0512	-2			-54.2782	3.98216e-07	-54.2782	1.11032e-06			26.85	2146
													2.71	98.5221	98.1191	56.923			0.0514	26			-54.2734	5.38278e-07	-54.2734	4.97211e-07			26.867	2140
													2.715	98.5181	98.1152	56.969			0.0517	1			-54.2687	5.22876e-07	-54.2687	1.28462e-06			26.883	2125
													2.72	98.514	98.1112	57.017			0.052	-5			-54.2639	2.25089e-07	-54.2639	5.82189e-07			26.9	2100
													2.725	98.512	98.1072	57.062			0.0522	11			-54.2591	3.95085e-07	-54.2591	1.28811e-06			26.917	2066
													2.73	98.512	98.1018	57.115			0.0525	7			-54.2543	4.30792e-07	-54.2543	1.65023e-06			26.933	2027
													2.735	98.5078	98.0991	57.164			0.0528	6			-54.2495	5.50971e-07	-54.2495	1.34569e-06			26.95	1979
													2.74	98.5036	98.0924	57.215			0.0531	9			-54.2447	1.69358e-07	-54.2447	1.0213e-06			26.967	1931
													2.745	98.5015	98.0911	57.261			0.0533	8			-54.2399	3.54624e-07	-54.2399	3.49631e-07			26.983	1879
													2.75	98.5016	98.0843	57.308			0.0536	1			-54.2351	5.92909e-07	-54.2351	6.80234e-07			27	1826
													2.755	98.4954	98.0803	57.36			0.0539	9			-54.2304	4.74809e-07	-54.2304	1.18626e-06			27.017	1768
													2.76	98.4934	98.075	57.407			0.0542	11			-54.2256	7.05248e-07	-54.2256	9.8008e-07			27.033	1711
													2.765	98.4916	98.0723	57.459			0.0544	16			-54.2208	3.84393e-07	-54.2208	1.02764e-06			27.05	1653
													2.77	98.4855	98.0656	57.506			0.0547	21			-54.216	3.0733e-07	-54.216	1.25906e-06			27.067	1601
													2.775	98.4837	98.0616	57.549			0.055	5			-54.2112	3.21561e-07	-54.2112	8.72592e-07			27.083	1553
													2.78	98.484	98.0549	57.598			0.0553	4			-54.2064	6.76687e-07	-54.2064	1.47491e-06			27.1	1505
													2.785	98.4757	98.0536	57.646			0.0555	2			-54.2016	7.56335e-07	-54.2016	7.98906e-07			27.117	1461
													2.79	98.4738	98.0469	57.696			0.0558	-1			-54.1968	8.14368e-07	-54.1968	1.31289e-06			27.133	1423
													2.795	98.4676	98.0442	57.746			0.0561	5			-54.1921	4.95147e-07	-54.1921	9.11156e-07			27.15	1384
													2.8	98.4656	98.0375	57.793			0.0564	12			-54.1873	5.01638e-07	-54.1873	1.066e-06			27.167	1350
													2.805	98.4616	98.0336	57.839			0.0567	8			-54.1825	5.67959e-07	-54.1825	1.21674e-06			27.183	1320
													2.81	98.4554	98.0282	57.889			0.057	-10			-54.1777	3.832e-07	-54.1777	1.25288e-06			27.2	1286
													2.815	98.4513	98.0256	57.938			0.0572	11			-54.1729	8.20793e-07	-54.1729	1.16257e-06			27.217	1257
													2.82	98.4472	98.0189	57.987			0.0575	3			-54.1681	4.79329e-07	-54.1681	8.93042e-07			27.233	1228
													2.825	98.4431	98.0149	58.034			0.0578	7			-54.1633	2.57092e-07	-54.1633	1.0633e-06			27.25	1203
													2.83	98.4369	98.0109	58.084			0.0581	4			-54.1586	3.75872e-07	-54.1586	1.32324e-06			27.267	1174
													2.835	98.4327	98.0069	58.134			0.0584	6			-54.1538	2.2984e-07	-54.1538	9.73252e-07			27.283	1149
													2.84	98.4307	98.0002	58.181			0.0587	-7			-54.149	8.15049e-07	-54.149	5.78339e-07			27.3	1120
													2.845	98.4245	97.9975	58.23			0.059	12			-54.1442	1.11579e-06	-54.1442	1.13135e-06			27.317	1095
													2.85	98.4225	97.9908	58.282			0.0593	5			-54.1394	2.42141e-07	-54.1394	1.57852e-07			27.333	1070
													2.855	98.4163	97.9868	58.329			0.0595	4			-54.1346	5.16088e-07	-54.1346	1.2757e-06			27.35	1046
													2.86	98.4144	97.9801	58.375			0.0598	4			-54.1298	3.03711e-07	-54.1298	1.20361e-06			27.367	1021
													2.865	98.406	97.9775	58.425			0.0601	-2			-54.125	1.01173e-06	-54.125	6.67325e-07			27.383	996
													2.87	98.404	97.9707	58.475			0.0604	13			-54.1203	4.88276e-07	-54.1203	1.31773e-06			27.4	976
													2.875	98.3957	97.9667	58.524			0.0607	2			-54.1155	3.122e-07	-54.1155	1.43371e-06			27.417	956
													2.88	98.3937	97.9599	58.575			0.061	-1			-54.1107	4.39002e-07	-54.1107	9.67363e-07			27.433	941
													2.885	98.3897	97.9573	58.622			0.0613	-5			-54.1059	5.6884e-07	-54.1059	9.70831e-07			27.45	926
													2.89	98.3857	97.9506	58.671			0.0616	-1			-54.1011	6.32599e-07	-54.1011	6.69495e-07			27.467	915
													2.895	98.3795	97.9467	58.717			0.0619	2			-54.0963	6.33011e-07	-54.0963	1.36576e-06			27.483	905
													2.9	98.3734	97.9386	58.768			0.0622	2			-54.0915	5.07306e-07	-54.0915	8.21698e-07			27.5	899
													2.905	98.3693	97.9373	58.816			0.0625	22			-54.0867	8.25689e-07	-54.0867	1.08756e-06			27.517	897
													2.91	98.363	97.9306	58.864			0.0628	-3			-54.082	1.35783e-07	-54.082	1.48276e-06			27.533	896
													2.915	98.361	97.9252	58.914			0.0631	-5			-54.0772	6.18689e-07	-54.0772	1.2668e-06			27.55	895
													2.92	98.3548	97.9185	58.966			0.0634	8			-54.0724	2.59989e-07	-54.0724	1.74583e-06			27.567	903
													2.925	98.3507	97.9172	59.016			0.0637	14			-54.0676	7.6806e-07	-54.0676	1.78264e-06			27.583	911
													2.93	98.3445	97.9105	59.06			0.064	9			-54.0628	4.91915e-07	-54.0628	1.24776e-06			27.6	919
													2.935	98.3405	97.9066	59.11			0.0643	22			-54.058	3.22649e-07	-54.058	7.75109e-07			27.617	932
													2.94	98.3344	97.8999	59.16			0.0646	9			-54.0532	6.42346e-07	-54.0532	3.35935e-07			27.633	949
													2.945	98.3325	97.8973	59.21			0.0649	-2			-54.0484	1.04269e-06	-54.0484	9.16707e-07			27.65	967
													2.95	98.3285	97.8906	59.258			0.0652	11			-54.0437	6.58943e-07	-54.0437	9.64057e-07			27.667	984
													2.955	98.3244	97.8865	59.305			0.0655	-1			-54.0389	5.11387e-07	-54.0389	3.61189e-07			27.683	1006
													2.96	98.3204	97.8811	59.353			0.0658	9			-54.0341	1.0719e-06	-54.0341	8.57524e-07			27.7	1033
													2.965	98.3184	97.8785	59.403			0.0661	13			-54.0293	7.16069e-07	-54.0293	1.50144e-06			27.717	1060
													2.97	98.31	97.8717	59.454			0.0664	4			-54.0245	7.42249e-07	-54.0245	1.60262e-06			27.733	1092
													2.975	98.308	97.8677	59.506			0.0667	1			-54.0197	5.5914e-07	-54.0197	1.57648e-06			27.75	1128
													2.98	98.3039	97.8609	59.55			0.067	1			-54.0149	4.57218e-07	-54.0149	1.45487e-06			27.767	1169
													2.985	98.3041	97.8583	59.602			0.0673	15			-54.0101	9.92757e-07	-54.0101	8.84528e-07			27.783	1219
													2.99	98.2979	97.8516	59.652			0.0676	23			-54.0054	1.36856e-06	-54.0054	1.04395e-06			27.8	1274
													2.995	98.2982	97.8476	59.7			0.0679	10			-54.0006	8.5579e-07	-54.0006	8.39251e-07			27.817	1333
													3	98.2941	97.8437	59.746			0.0683	6			-53.9958	4.58643e-07	-53.9958	1.17451e-06			27.833	1407
													3.005	98.2922	97.8397	59.799			0.0686	5			-53.991	8.3559e-07	-53.991	1.3445e-06			27.85	1490
													3.01	98.2903	97.8329	59.846			0.0689	8			-53.9862	2.79971e-07	-53.9862	7.0927e-07			27.867	1582
													3.015	98.2905	97.8303	59.895			0.0692	-2			-53.9814	7.71484e-07	-53.9814	1.22924e-06			27.883	1684
													3.02	98.2843	97.8249	59.945			0.0695	3			-53.9766	8.11161e-07	-53.9766	1.5779e-06			27.9	1795
													3.025	98.2844	97.8209	59.994			0.0698	7			-53.9718	6.02038e-07	-53.9718	1.07602e-06			27.917	1920
													3.03	98.2825	97.8169	60.045			0.0701	8			-53.9671	3.24955e-07	-53.9671	7.20148e-07			27.933	2050
													3.035	98.2827	97.8102	60.093			0.0705	-11			-53.9623	6.62516e-07	-53.9623	7.93977e-07			27.95	2189
													3.04	98.2808	97.8062	60.141			0.0708	1			-53.9575	9.40801e-07	-53.9575	1.08915e-06			27.967	2338
													3.045	98.2789	97.8049	60.19			0.0711	1			-53.9527	7.48829e-07	-53.9527	7.79949e-07			27.983	2491
													3.05	98.2749	97.7982	60.24			0.0714	4			-53.9479	8.68198e-08	-53.9479	1.21914e-06			28	2644
													3.055	98.2751	97.7916	60.288			0.0717	10			-53.9431	3.90485e-07	-53.9431	1.21887e-06			28.017	2797
													3.06	98.2711	97.7904	60.341			0.072	3			-53.9383	5.28867e-07	-53.9383	1.25047e-06			28.033	2946
													3.065	98.2693	97.7851	60.385			0.0724	-1			-53.9335	9.85934e-07	-53.9335	1.04111e-06			28.05	3085
													3.07	98.2653	97.7812	60.435			0.0727	19			-53.9288	6.34436e-07	-53.9288	5.76181e-07			28.067	3210
													3.075	98.2634	97.7745	60.485			0.073	-3			-53.924	4.71093e-07	-53.924	9.9865e-07			28.083	3321
													3.08	98.2615	97.7719	60.533			0.0733	-10			-53.9192	5.27242e-07	-53.9192	9.42999e-07			28.1	3418
													3.085	98.2553	97.7665	60.582			0.0736	8			-53.9144	2.9358e-07	-53.9144	1.76196e-06			28.117	3487
													3.09	98.2534	97.7638	60.631			0.074	6			-53.9096	2.06766e-07	-53.9096	1.48063e-06			28.133	3538
													3.095	98.2535	97.757	60.683			0.0743	8			-53.9048	3.0762e-07	-53.9048	1.1763e-06			28.15	3560
													3.1	98.2494	97.753	60.731			0.0746	7			-53.9	1.25418e-07	-53.9	8.131e-07			28.167	3554
													3.105	98.2453	97.7476	60.78			0.0749	9			-53.8952	5.94418e-07	-53.8952	1.03833e-06			28.183	3524
													3.11	98.2433	97.7449	60.83			0.0753	-2			-53.8905	5.6254e-07	-53.8905	1.83355e-06			28.2	3462
													3.115	98.2413	97.7394	60.879			0.0756	27			-53.8857	3.5129e-07	-53.8857	5.8425e-07			28.217	3377
													3.12	98.2351	97.7366	60.933			0.0759	11			-53.8809	3.82969e-07	-53.8809	1.3825e-06			28.233	3268
													3.125	98.2352	97.7311	60.978			0.0762	2			-53.8761	1.44688e-07	-53.8761	1.35867e-06			28.25	3136
													3.13	98.2312	97.727	61.029			0.0766	13			-53.8713	1.09644e-06	-53.8713	1.1805e-06			28.267	2985
													3.135	98.2292	97.7201	61.078			0.0769	-5			-53.8665	1.33636e-06	-53.8665	9.34603e-07			28.283	2819
													3.14	98.225	97.7174	61.127			0.0772	3			-53.8617	4.42244e-07	-53.8617	6.63587e-07			28.3	2636
													3.145	98.223	97.712	61.178			0.0776	1			-53.8569	5.85125e-07	-53.8569	1.24859e-06			28.317	2452
													3.15	98.2188	97.7093	61.229			0.0779	26			-53.8522	6.2505e-07	-53.8522	1.35352e-06			28.333	2254
													3.155	98.2146	97.7026	61.281			0.0782	8			-53.8474	3.04872e-07	-53.8474	7.37254e-07			28.35	2061
													3.16	98.2126	97.6986	61.329			0.0786	14			-53.8426	4.01385e-07	-53.8426	5.91173e-07			28.367	1868
													3.165	98.2086	97.6933	61.381			0.0789	3			-53.8378	5.46458e-07	-53.8378	1.06912e-06			28.383	1679
													3.17	98.2026	97.6894	61.43			0.0792	1			-53.833	3.27489e-07	-53.833	9.07296e-07			28.4	1500
													3.175	98.2008	97.6827	61.478			0.0796	-1			-53.8282	7.03846e-07	-53.8282	1.16141e-06			28.417	1326
													3.18	98.1947	97.6787	61.526			0.0799	6			-53.8234	6.58602e-07	-53.8234	9.29034e-07			28.433	1165
													3.185	98.1928	97.6733	61.573			0.0802	22			-53.8186	9.78476e-07	-53.8186	9.41585e-07			28.45	1014
													3.19	98.1887	97.6693	61.625			0.0806	3			-53.8139	1.2885e-06	-53.8139	1.32315e-06			28.467	877
													3.195	98.1846	97.6626	61.676			0.0809	12			-53.8091	7.73904e-07	-53.8091	1.14703e-06			28.483	754
													3.2	98.1805	97.6587	61.726			0.0813	3			-53.8043	4.62455e-07	-53.8043	1.5293e-06			28.5	641
													3.205	98.1785	97.6534	61.776			0.0816	-4			-53.7995	3.85481e-07	-53.7995	5.87665e-07			28.517	546
													3.21	98.1703	97.6494	61.828			0.0819	8			-53.7947	5.66768e-07	-53.7947	1.22014e-06			28.533	455
													3.215	98.1684	97.6427	61.874			0.0823	-4			-53.7899	2.21461e-07	-53.7899	8.78694e-07			28.55	379
													3.22	98.1685	97.6387	61.924			0.0826	14			-53.7851	5.08613e-07	-53.7851	1.41149e-06			28.567	313
													3.225	98.1624	97.6333	61.976			0.083	13			-53.7803	8.49768e-07	-53.7803	1.34355e-06			28.583	255
													3.23	98.1604	97.6293	62.024			0.0833	-3			-53.7756	9.90197e-07	-53.7756	5.64847e-07			28.6	202
													3.235	98.1584	97.6225	62.075			0.0836	12			-53.7708	5.31994e-07	-53.7708	1.2502e-06			28.617	159
													3.24	98.1543	97.6185	62.125			0.084	10			-53.766	7.15296e-07	-53.766	1.03235e-06			28.633	125
													3.245	98.1503	97.6131	62.178			0.0843	12			-53.7612	7.1384e-07	-53.7612	9.22026e-07			28.65	96
													3.25	98.1442	97.6105	62.225			0.0847	14			-53.7564	3.84029e-07	-53.7564	8.54711e-07			28.667	71
													3.255	98.1445	97.6025	62.274			0.085	16			-53.7516	6.45858e-07	-53.7516	7.10878e-07			28.683	51
													3.26	98.1427	97.5999	62.322			0.0854	-11			-53.7468	2.14402e-07	-53.7468	1.18946e-06			28.7	40
													3.265	98.1407	97.5932	62.374			0.0857	3			-53.742	4.38235e-07	-53.742	2.23688e-06			28.717	25
													3.27	98.1346	97.5906	62.422			0.0861	11			-53.7373	2.73935e-07	-53.7373	1.39139e-06			28.733	19
													3.275	98.1326	97.5839	62.474			0.0864	4			-53.7325	2.57449e-07	-53.7325	1.09651e-06			28.75	13
													3.28	98.1285	97.5799	62.525			0.0868	12			-53.7277	6.14951e-07	-53.7277	1.65442e-06			28.767	7
													3.285	98.1287	97.5759	62.574			0.0871	8			-53.7229	5.43246e-07	-53.7229	1.82986e-06			28.783	1
													3.29	98.1246	97.5719	62.624			0.0875	-3			-53.7181	4.85019e-07	-53.7181	1.61158e-06			28.8	0
													3.295	98.1206	97.5652	62.673			0.0878	7			-53.7133	6.9879e-07	-53.7133	9.72369e-07
													3.3	98.1144	97.5626	62.726			0.0882	6			-53.7085	3.20087e-07	-53.7085	1.37932e-06
													3.305	98.1124	97.5573	62.773			0.0885	3			-53.7037	4.27687e-07	-53.7037	1.0155e-06
													3.31	98.1083	97.552	62.825			0.0889	12			-53.699	3.01436e-07	-53.699	1.18407e-06
													3.315	98.1043	97.5454	62.876			0.0892	-5			-53.6942	4.31596e-07	-53.6942	3.43556e-07
													3.32	98.1002	97.5428	62.926			0.0896	-2			-53.6894	7.96155e-07	-53.6894	1.02475e-06
													3.325	98.0983	97.5375	62.976			0.09	5			-53.6846	1.50907e-06	-53.6846	1.66921e-06
													3.33	98.0922	97.5336	63.025			0.0903	7			-53.6798	8.64573e-07	-53.6798	8.1472e-07
													3.335	98.0902	97.5269	63.075			0.0907	-7			-53.675	8.92206e-07	-53.675	1.18966e-06
													3.34	98.0841	97.5243	63.125			0.091	1			-53.6702	6.01295e-07	-53.6702	1.22596e-06
													3.345	98.0821	97.519	63.176			0.0914	7			-53.6654	8.74408e-08	-53.6654	6.44465e-07
													3.35	98.078	97.5163	63.23			0.0917	-7			-53.6607	5.58789e-07	-53.6607	1.39822e-06
													3.355	98.074	97.5096	63.277			0.0921	4			-53.6559	9.67111e-07	-53.6559	8.18933e-07
													3.36	98.0679	97.5056	63.328			0.0925	7			-53.6511	9.11794e-07	-53.6511	1.74615e-06
													3.365	98.0639	97.5002	63.374			0.0928	2			-53.6463	7.99122e-07	-53.6463	2.04886e-06
													3.37	98.0598	97.4975	63.428			0.0932	0			-53.6415	9.9901e-08	-53.6415	2.19669e-06
													3.375	98.0578	97.4908	63.478			0.0936	5			-53.6367	5.55946e-07	-53.6367	9.49519e-07
													3.38	98.0495	97.4868	63.53			0.0939	2			-53.6319	8.52433e-07	-53.6319	1.96171e-06
													3.385	98.0412	97.4828	63.58			0.0943	2			-53.6272	1.06885e-06	-53.6272	1.61987e-06
													3.39	98.0393	97.4788	63.631			0.0947	-5			-53.6224	6.54049e-07	-53.6224	2.34578e-07
													3.395	98.031	97.4721	63.679			0.095	-4			-53.6176	1.21741e-06	-53.6176	9.53919e-07
													3.4	98.0291	97.4709	63.73			0.0954	12			-53.6128	5.54302e-07	-53.6128	4.43905e-07
													3.405	98.0209	97.4656	63.781			0.0958	8			-53.608	6.87189e-07	-53.608	6.00527e-07
													3.41	98.019	97.4603	63.832			0.0961	22			-53.6032	6.03139e-07	-53.6032	1.22536e-06
													3.415	98.0107	97.4565	63.882			0.0965	21			-53.5984	4.58851e-07	-53.5984	1.1195e-06
													3.42	98.0089	97.4526	63.932			0.0969	-2			-53.5936	7.856e-07	-53.5936	8.1553e-07
[truncated: 166,568 more rows]

## Sheet: Fig.4
Fig.4b	Mass (m/z)	Intensity		Fig.4c	Field [G]	24h-PMS	24h-PMS-2,6-M-PhOH	24h-PMS-2,6-M-PhOH+DMSO	0h-PMS	0h-PMS-2,6-M-PhOH		Fig.4e	Time (min)	Cat.	SD	Cat.+FA	SD		Fig.4f		D5	SD	D7	SD
[truncated: 9,009 more rows]

[truncated: 3 more sheets: Fig.5, Fig.6, Optimize the atomic coordinates]
